# Supplementary material for: RNA sequence analysis data of Peronospora destructor maintained on onions
Source: Data Brief. 2018 Dec 18;22:693–6. doi: 10.1016/j.dib.2018.12.039 (PMC6329361; doi:10.1016/j.dib.2018.12.039)
Supplement: Supplementary file 2 — Supplementary material [file mmc2.xlsx]

## Sheet: Sheet1
Data in Brief
Electronic Supplementary Material
RNA sequence analysis of Peronospora destructor maintained on onions
Kazuki Fujiwara, Takashi Fujikawa, Akira Kawakami, Ryoishi Sonoda, and Atsushi Miyasaka
Supplemental file 1: List of unique sequences
Query	Number of HSPs	Lowest E-value	Accession (E-value)	Description (E-value)
onion1_contig_100	8	5.84e-95	XM_002901050	Phytophthora infestans T30-4 conserved hypothetical protein (PITG_11538) mRNA, complete cds
onion1_contig_1000	8	5.21e-57	XM_009541429	Phytophthora sojae hypothetical protein mRNA
onion1_contig_1002	10	0	XM_002904607	Phytophthora infestans T30-4 ATP-binding Cassette (ABC) Superfamily (PITG_07715) mRNA, complete cds
onion1_contig_1003	8	0	XM_009525032	Phytophthora sojae hypothetical protein partial mRNA
onion1_contig_1004	16	0	CU611060	H.parasitica DNA sequence from clone HpEmoy2-21B10, complete sequence
onion1_contig_1005	8	1.47e-69	MF784751	Peronospora sp. voucher KUS-F25822 internal transcribed spacer 1, partial sequence; 5.8S ribosomal RNA gene, complete sequence; and internal transcribed spacer 2, partial sequence
onion1_contig_1006	4	4.04e-120	XM_008914225	Phytophthora parasitica INRA-310 hypothetical protein mRNA
onion1_contig_1007	8	3.02e-16	KJ654046	Peronospora destructor isolate P0015 cytochrome c oxidase subunit I (cox1) gene, partial cds; mitochondrial
onion1_contig_1008	9	7.04e-64	XM_008892594	Phytophthora parasitica INRA-310 hypothetical protein, variant 1 mRNA
onion1_contig_1009	11	4.63e-91	XR_608069	Phytophthora parasitica INRA-310 28S ribosomal RNA partial rRNA
onion1_contig_101	10	1.55e-19	CU469398	H.parasitica DNA sequence from clone HpEmoy2-23M17, complete sequence
onion1_contig_1010	8	1.29e-152	XM_002902110	Phytophthora infestans T30-4 conserved hypothetical protein (PITG_10343) mRNA, complete cds
onion1_contig_1011	17	0	XM_008894218	Phytophthora parasitica INRA-310 hypothetical protein, variant 2 mRNA
onion1_contig_1012	8	2.08e-73	XM_008917577	Phytophthora parasitica INRA-310 hypothetical protein partial mRNA
onion1_contig_1013	3	7.28e-91	XM_008910680	Phytophthora parasitica INRA-310 hypothetical protein mRNA
onion1_contig_1014	8	2.08e-139	XM_008907722	Phytophthora parasitica INRA-310 hypothetical protein mRNA
onion1_contig_1015	8	0	XM_008905393	Phytophthora parasitica INRA-310 hypothetical protein, variant mRNA
onion1_contig_1016	11	1.66e-96	XM_008906133	Phytophthora parasitica INRA-310 hypothetical protein, variant mRNA
onion1_contig_1017	9	5.11e-108	XM_002904562	Phytophthora infestans T30-4 conserved hypothetical protein (PITG_07657) mRNA, complete cds
onion1_contig_1018	8	1.18e-77	XM_009518575	Phytophthora sojae membrane alanine aminopeptidase, Zn-binding site partial mRNA
onion1_contig_1019	11	3.4e-91	XR_608069	Phytophthora parasitica INRA-310 28S ribosomal RNA partial rRNA
onion1_contig_102	7	2.35e-10	CU694310	H.parasitica DNA sequence from clone HpEmoy2-6D9, complete sequence
onion1_contig_1020	7	2.3e-135	XM_008901178	Phytophthora parasitica INRA-310 hypothetical protein partial mRNA
onion1_contig_1021	9	0	XM_008897633	Phytophthora parasitica INRA-310 hypothetical protein partial mRNA
onion1_contig_1022	8	1.75e-95	BT031391	Phytophthora capsici clone CBOT37-G12 mRNA sequence
onion1_contig_1023	3	1.21e-18	XM_009528180	Phytophthora sojae hypothetical protein mRNA
onion1_contig_1024	8	0	XM_008903491	Phytophthora parasitica INRA-310 hypothetical protein mRNA
onion1_contig_1025	8	6.89e-168	XM_002896387	Phytophthora infestans T30-4 myosin-like protein (PITG_17549) mRNA, complete cds
onion1_contig_1026	8	4.15e-161	XM_008903902	Phytophthora parasitica INRA-310 hypothetical protein, variant 1 mRNA
onion1_contig_1027	9	2.15e-144	XM_009531591	Phytophthora sojae hypothetical protein partial mRNA
onion1_contig_1028	8	0	XM_008913873	Phytophthora parasitica INRA-310 hypothetical protein mRNA
onion1_contig_1029	4	0	XM_008903274	Phytophthora parasitica INRA-310 hypothetical protein, variant mRNA
onion1_contig_103	30	4.13e-73	KT946598	Phytophthora polonica mitochondrion, complete genome
onion1_contig_1030	8	1.61e-139	XM_008908271	Phytophthora parasitica INRA-310 hypothetical protein partial mRNA
onion1_contig_1031	10	2.38e-142	XM_008902090	Phytophthora parasitica INRA-310 hypothetical protein, variant 4 mRNA
onion1_contig_1032	8	0	XM_009541342	Phytophthora sojae hypothetical protein partial mRNA
onion1_contig_1033	8	3.5e-97	XM_009525444	Phytophthora sojae hypothetical protein partial mRNA
onion1_contig_1034	8	7.26e-162	XM_009515632	Phytophthora sojae hypothetical protein partial mRNA
onion1_contig_1035	8	1.14e-66	XM_002904429	Phytophthora infestans T30-4 P-type ATPase (P-ATPase) Superfamily (PITG_07455) mRNA, complete cds
onion1_contig_1036	3	2.37e-71	XM_008916382	Phytophthora parasitica INRA-310 hypothetical protein mRNA
onion1_contig_1037	11	2.75e-22	DQ361265	Pythium vexans large subunit ribosomal RNA gene, partial sequence
onion1_contig_1038	8	0	BT032496	Phytophthora capsici clone CBOU13-B09 mRNA sequence
onion1_contig_1039	172	0	XM_002899460	Phytophthora infestans T30-4 hybrid signal transduction histidine kinase, putative (PITG_13826) mRNA, complete cds
onion1_contig_104	8	4.7e-60	MF784270	Phytophthora capsici isolate CACAO small subunit ribosomal RNA gene, partial sequence
onion1_contig_1040	8	7.17e-43	MF784751	Peronospora sp. voucher KUS-F25822 internal transcribed spacer 1, partial sequence; 5.8S ribosomal RNA gene, complete sequence; and internal transcribed spacer 2, partial sequence
onion1_contig_1041	8	4.99e-141	XR_608069	Phytophthora parasitica INRA-310 28S ribosomal RNA partial rRNA
onion1_contig_1042	10	3.38e-89	XM_009538578	Phytophthora sojae hypothetical protein partial mRNA
onion1_contig_1043	3	2.7e-179	XM_009529303	Phytophthora sojae hypothetical protein partial mRNA
onion1_contig_1044	6	9.82e-46	XM_008913789	Phytophthora parasitica INRA-310 hypothetical protein mRNA
onion1_contig_1045	10	0	XM_008913903	Phytophthora parasitica INRA-310 hypothetical protein mRNA
onion1_contig_1046	8	1.01e-120	XM_009522239	Phytophthora sojae hypothetical protein partial mRNA
onion1_contig_1047	8	4.91e-154	XM_008903491	Phytophthora parasitica INRA-310 hypothetical protein mRNA
onion1_contig_1048	3	9.71e-46	XM_002897654	Phytophthora infestans T30-4 conserved hypothetical protein (PITG_15546) mRNA, complete cds
onion1_contig_105	10	0	XM_008902608	Phytophthora parasitica INRA-310 hypothetical protein mRNA
onion1_contig_1050	8	0	XM_009537505	Phytophthora sojae hypothetical protein partial mRNA
onion1_contig_1051	9	7.6e-92	XM_008914792	Phytophthora parasitica INRA-310 hypothetical protein mRNA
onion1_contig_1052	8	4.09e-115	XM_002908490	Phytophthora infestans T30-4 COPII coat assembly protein SEC16, putative (PITG_01947) mRNA, complete cds
onion1_contig_1053	8	5.84e-49	XM_009526100	Phytophthora sojae hypothetical protein partial mRNA
onion1_contig_1054	6	2.19e-09	XM_008893263	Phytophthora parasitica INRA-310 hypothetical protein partial mRNA
onion1_contig_1055	9	8.39e-09	XM_009531009	Phytophthora sojae hypothetical protein partial mRNA
onion1_contig_1056	10	2.08e-110	XM_009533727	Phytophthora sojae hypothetical protein partial mRNA
onion1_contig_1057	8	9.31e-28	XM_008915742	Phytophthora parasitica INRA-310 hypothetical protein, variant mRNA
onion1_contig_1058	15	2.7e-110	XM_008899543	Phytophthora parasitica INRA-310 hypothetical protein mRNA
onion1_contig_1059	4	4.26e-139	XM_008915766	Phytophthora parasitica INRA-310 hypothetical protein mRNA
onion1_contig_106	8	0	CU694965	H.parasitica DNA sequence from clone HpEmoy2-17G5, complete sequence
onion1_contig_1060	9	5.13e-168	XM_009531148	Phytophthora sojae hypothetical protein mRNA
onion1_contig_1061	6	0	XM_008908902	Phytophthora parasitica INRA-310 hypothetical protein partial mRNA
onion1_contig_1062	8	9.29e-10	XM_008897815	Phytophthora parasitica INRA-310 hypothetical protein mRNA
onion1_contig_1063	15	1.45e-63	XM_008899406	Phytophthora parasitica INRA-310 hypothetical protein partial mRNA
onion1_contig_1064	4	2.38e-52	XM_008903018	Phytophthora parasitica INRA-310 hypothetical protein mRNA
onion1_contig_1065	6	4.08e-62	XM_008902799	Phytophthora parasitica INRA-310 hypothetical protein mRNA
onion1_contig_1066	8	7.25e-164	XM_002899282	Phytophthora infestans T30-4 calcium-transporting ATPase sarcoplasmic/endoplasmic reticulum type, putative (PITG_14230) mRNA, complete cds
onion1_contig_1067	2	2.21e-06	XM_008914002	Phytophthora parasitica INRA-310 hypothetical protein partial mRNA
onion1_contig_1068	8	0	XM_008894102	Phytophthora parasitica INRA-310 TKL/DRK protein kinase partial mRNA
onion1_contig_1069	8	2.31e-89	XM_002905249	Phytophthora infestans T30-4 conserved hypothetical protein (PITG_04519) mRNA, complete cds
onion1_contig_107	8	0	XM_009527702	Phytophthora sojae hypothetical protein partial mRNA
onion1_contig_1070	8	6.54e-81	XM_002998715	Phytophthora infestans T30-4 conserved hypothetical protein (PITG_06682) mRNA, complete cds
onion1_contig_1071	14	3.46e-121	XM_008915963	Phytophthora parasitica INRA-310 hypothetical protein partial mRNA
onion1_contig_1072	8	5.89e-106	XM_008896418	Phytophthora parasitica INRA-310 hypothetical protein, variant 4 mRNA
onion1_contig_1073	9	2.84e-128	XM_009518601	Phytophthora sojae hypothetical protein partial mRNA
onion1_contig_1074	8	2.2e-91	XM_008903924	Phytophthora parasitica INRA-310 hypothetical protein mRNA
onion1_contig_1075	9	3.14e-46	XM_008897341	Phytophthora parasitica INRA-310 hypothetical protein partial mRNA
onion1_contig_1076	9	5.5e-145	XM_009534951	Phytophthora sojae hypothetical protein mRNA
onion1_contig_1077	8	8.48e-93	XM_008916848	Phytophthora parasitica INRA-310 hypothetical protein mRNA
onion1_contig_1078	8	8.07e-84	XM_008892029	Phytophthora parasitica INRA-310 glutaredoxin mRNA
onion1_contig_1079	8	2.67e-67	CU694539	H.parasitica DNA sequence from clone HpEmoy2-1B11, complete sequence
onion1_contig_108	8	1.17e-103	CU694974	H.parasitica DNA sequence from clone HpEmoy2-13A12, complete sequence
onion1_contig_1080	8	1.86e-131	XM_009518784	Phytophthora sojae hypothetical protein partial mRNA
onion1_contig_1081	16	3.34e-53	MF784751	Peronospora sp. voucher KUS-F25822 internal transcribed spacer 1, partial sequence; 5.8S ribosomal RNA gene, complete sequence; and internal transcribed spacer 2, partial sequence
onion1_contig_1082	8	5.21e-110	XM_009520443	Phytophthora sojae hypothetical protein partial mRNA
onion1_contig_1083	8	0	XM_008898775	Phytophthora parasitica INRA-310 hypothetical protein mRNA
onion1_contig_1084	13	4.68e-50	XM_008909035	Phytophthora parasitica INRA-310 AGC/AKT protein kinase, variant 4 mRNA
onion1_contig_1085	8	1.77e-132	XM_008916115	Phytophthora parasitica INRA-310 hypothetical protein mRNA
onion1_contig_1086	9	1.1e-64	XM_008903243	Phytophthora parasitica INRA-310 hypothetical protein mRNA
onion1_contig_1087	8	0	XM_009537297	Phytophthora sojae hypothetical protein partial mRNA
onion1_contig_1088	11	5.38e-162	XM_008891616	Phytophthora parasitica INRA-310 hypothetical protein mRNA
onion1_contig_1089	8	2.31e-122	CU855825	H.parasitica DNA sequence from clone HpEmoy2-12G4, complete sequence
onion1_contig_109	8	1.76e-125	KT893456	Peronospora tabacina isolate 968-S-26 mitochondrion, complete genome
onion1_contig_1090	4	4.44e-132	XM_008912946	Phytophthora parasitica INRA-310 hypothetical protein partial mRNA
onion1_contig_1091	26	4.31e-91	XR_608069	Phytophthora parasitica INRA-310 28S ribosomal RNA partial rRNA
onion1_contig_1092	1	1.13e-13	CU694313	H.parasitica DNA sequence from clone HpEmoy2-8I15, complete sequence
onion1_contig_1093	8	5.43e-134	XM_008901304	Phytophthora parasitica INRA-310 hypothetical protein partial mRNA
onion1_contig_1094	8	3.2e-148	XM_009527522	Phytophthora sojae hypothetical protein partial mRNA
onion1_contig_1095	8	9.77e-116	XM_008897622	Phytophthora parasitica INRA-310 hypothetical protein, variant 1 mRNA
onion1_contig_1096	8	0	XM_008908196	Phytophthora parasitica INRA-310 hypothetical protein mRNA
onion1_contig_1097	8	0	XM_008905387	Phytophthora parasitica INRA-310 hypothetical protein partial mRNA
onion1_contig_1098	8	9.07e-91	XM_002902363	Phytophthora infestans T30-4 medium-chain specific acyl-CoA dehydrogenase, mitochondrial precursor (PITG_09848) mRNA, complete cds
onion1_contig_1099	16	1.3e-20	XM_009541429	Phytophthora sojae hypothetical protein mRNA
onion1_contig_11	4	1.12e-25	XM_008902179	Phytophthora parasitica INRA-310 hypothetical protein, variant mRNA
onion1_contig_110	8	1.02e-38	XM_002904294	Phytophthora infestans T30-4 conserved hypothetical protein (PITG_08178) mRNA, complete cds
onion1_contig_1100	8	1.33e-50	XM_008906457	Phytophthora parasitica INRA-310 hypothetical protein, variant 2 mRNA
onion1_contig_1101	9	5.15e-115	XM_008914380	Phytophthora parasitica INRA-310 hypothetical protein, variant 4 mRNA
onion1_contig_1102	8	3.18e-110	XM_002907928	Phytophthora infestans T30-4 DNA topoisomerase 2 DNA gyrase B (PITG_01300) mRNA, complete cds
onion1_contig_1103	8	3.59e-153	XM_008903243	Phytophthora parasitica INRA-310 hypothetical protein mRNA
onion1_contig_1104	8	0	XM_008908278	Phytophthora parasitica INRA-310 hypothetical protein mRNA
onion1_contig_1105	8	2.64e-172	XM_008917162	Phytophthora parasitica INRA-310 hypothetical protein mRNA
onion1_contig_1106	8	4.47e-141	XM_009535720	Phytophthora sojae hypothetical protein partial mRNA
onion1_contig_1107	8	2.03e-123	XM_002906207	Phytophthora infestans T30-4 vesicle-associated membrane protein, putative (PITG_03166) mRNA, complete cds
onion1_contig_1108	3	2.73e-151	XM_009523463	Phytophthora sojae hypothetical protein partial mRNA
onion1_contig_1109	8	1.3e-115	XM_009533266	Phytophthora sojae hypothetical protein mRNA
onion1_contig_111	11	3.75e-133	XM_008897618	Phytophthora parasitica INRA-310 hypothetical protein, variant 1 mRNA
onion1_contig_1110	10	8.57e-97	XM_008897652	Phytophthora parasitica INRA-310 hypothetical protein, variant 1 mRNA
onion1_contig_1111	8	0	BT032430	Phytophthora capsici clone CBOU105-C10 mRNA sequence
onion1_contig_1112	24	5.01e-75	CU694313	H.parasitica DNA sequence from clone HpEmoy2-8I15, complete sequence
onion1_contig_1113	3	1.2e-12	XM_008907356	Phytophthora parasitica INRA-310 hypothetical protein mRNA
onion1_contig_1114	16	1.85e-75	MF784751	Peronospora sp. voucher KUS-F25822 internal transcribed spacer 1, partial sequence; 5.8S ribosomal RNA gene, complete sequence; and internal transcribed spacer 2, partial sequence
onion1_contig_1115	7	1.29e-146	XM_009524582	Phytophthora sojae hypothetical protein partial mRNA
onion1_contig_1116	8	8.38e-29	FR832990	Albugo laibachii Alem1, genomic contig CONTIG_39_Em1_cons_v4_136167_149_2
onion1_contig_1117	3	1.61e-93	XM_008902167	Phytophthora parasitica INRA-310 PEK protein kinase mRNA
onion1_contig_1118	8	7.22e-57	XM_009536550	Phytophthora sojae hypothetical protein partial mRNA
onion1_contig_1119	7	1.33e-113	XM_009518918	Phytophthora sojae hypothetical protein partial mRNA
onion1_contig_112	13	1.08e-36	AY273960	Peronospora calotheca large subunit ribosomal RNA gene, partial sequence
onion1_contig_1120	8	2.07e-138	XM_008916551	Phytophthora parasitica INRA-310 hypothetical protein mRNA
onion1_contig_1121	8	3.36e-120	BT032095	Phytophthora capsici clone CBOT129-M14 mRNA sequence
onion1_contig_1122	8	1.74e-36	BT032241	Phytophthora capsici clone CBOT161-A21 mRNA sequence
onion1_contig_1123	19	3.45e-91	XR_608069	Phytophthora parasitica INRA-310 28S ribosomal RNA partial rRNA
onion1_contig_1124	8	4.44e-120	XM_009530398	Phytophthora sojae hypothetical protein partial mRNA
onion1_contig_1125	8	3.33e-121	XM_009539747	Phytophthora sojae hypothetical protein partial mRNA
onion1_contig_1126	6	1.02e-79	XM_008906877	Phytophthora parasitica INRA-310 hypothetical protein mRNA
onion1_contig_1128	8	2.28e-72	XM_008902972	Phytophthora parasitica INRA-310 hypothetical protein mRNA
onion1_contig_1129	8	1.56e-178	XM_009518656	Phytophthora sojae hypothetical protein partial mRNA
onion1_contig_1130	10	0	XM_008912860	Phytophthora parasitica INRA-310 hypothetical protein mRNA
onion1_contig_1131	8	1.7e-58	KM058096	Peronospora sp. HV-2015 isolate HV3065 18S ribosomal RNA gene, partial sequence; internal transcribed spacer 1, 5.8S ribosomal RNA gene, and internal transcribed spacer 2, complete sequence; and 28S ribosomal RNA gene, partial sequence
onion1_contig_1132	8	2.86e-34	XR_608069	Phytophthora parasitica INRA-310 28S ribosomal RNA partial rRNA
onion1_contig_1133	11	1.17e-89	XM_002904594	Phytophthora infestans T30-4 ubiquinone/menaquinone biosynthesis methyltransferase ubiE (PITG_07701) mRNA, complete cds
onion1_contig_1134	8	3.64e-140	XM_008910378	Phytophthora parasitica INRA-310 NADH dehydrogenase [ubiquinone] iron-sulfur protein 8, mitochondrial mRNA
onion1_contig_1135	8	9.98e-85	XM_002909040	Phytophthora infestans T30-4 conserved hypothetical protein (PITG_00488) mRNA, complete cds
onion1_contig_1136	14	1.96e-30	XM_009536849	Phytophthora sojae hypothetical protein partial mRNA
onion1_contig_1137	8	0	XM_008897796	Phytophthora parasitica INRA-310 hypothetical protein mRNA
onion1_contig_1138	8	9.64e-162	XM_008898508	Phytophthora parasitica INRA-310 hypothetical protein, variant mRNA
onion1_contig_1139	14	3.57e-38	BT032319	Phytophthora capsici clone CBOT177-A03 mRNA sequence
onion1_contig_114	14	3.03e-43	XM_002903953	Phytophthora infestans T30-4 Crinkler (CRN) family protein (PITG_22856) mRNA, complete cds
onion1_contig_1140	8	1.13e-90	XM_002997850	Phytophthora infestans T30-4 serine protease, putative (PITG_18274) mRNA, complete cds
onion1_contig_1141	11	0	XM_008906994	Phytophthora parasitica INRA-310 hypothetical protein, variant 2 mRNA
onion1_contig_1142	16	5.39e-43	JQ976085	Uncultured oomycete clone 10-L049632-122-021-B02 internal transcribed spacer 1, partial sequence; 5.8S ribosomal RNA gene, complete sequence; and internal transcribed spacer 2, partial sequence
onion1_contig_1143	3	3.75e-96	XM_002905173	Phytophthora infestans T30-4 phosphatidylinositol kinase (PITG_07286) mRNA, complete cds
onion1_contig_1144	9	1.55e-171	XM_008892438	Phytophthora parasitica INRA-310 hypothetical protein, variant mRNA
onion1_contig_1145	12	1.36e-56	XM_008896191	Phytophthora parasitica INRA-310 TTK protein kinase partial mRNA
onion1_contig_1146	8	0	BT032311	Phytophthora capsici clone CBOT173-K05 mRNA sequence
onion1_contig_1147	8	3.34e-78	XM_008897615	Phytophthora parasitica INRA-310 hypothetical protein mRNA
onion1_contig_1148	8	1.88e-25	MF784751	Peronospora sp. voucher KUS-F25822 internal transcribed spacer 1, partial sequence; 5.8S ribosomal RNA gene, complete sequence; and internal transcribed spacer 2, partial sequence
onion1_contig_1149	8	3.04e-135	XM_008893945	Phytophthora parasitica INRA-310 hypothetical protein mRNA
onion1_contig_115	9	7.27e-144	CU855849	H.parasitica DNA sequence from clone HpEmoy2-19N16, complete sequence
onion1_contig_1150	8	0	XM_008905342	Phytophthora parasitica INRA-310 hypothetical protein mRNA
onion1_contig_1151	8	0	XM_008907535	Phytophthora parasitica INRA-310 hypothetical protein, variant 3 mRNA
onion1_contig_1152	10	0	XM_008913734	Phytophthora parasitica INRA-310 AGC/RSK/RSK-UNCLASSIFIED protein kinase partial mRNA
onion1_contig_1153	8	6.05e-61	XM_009518256	Phytophthora sojae hypothetical protein partial mRNA
onion1_contig_1154	8	0	XM_009528587	Phytophthora sojae hypothetical protein partial mRNA
onion1_contig_1155	4	0	XM_009537513	Phytophthora sojae hypothetical protein partial mRNA
onion1_contig_1156	8	3.2e-135	XM_008896299	Phytophthora parasitica INRA-310 hypothetical protein mRNA
onion1_contig_1157	3	3.66e-85	XM_009528532	Phytophthora sojae hypothetical protein partial mRNA
onion1_contig_1158	16	2.17e-127	XR_608069	Phytophthora parasitica INRA-310 28S ribosomal RNA partial rRNA
onion1_contig_1159	2	1.08e-06	XM_008915595	Phytophthora parasitica INRA-310 hypothetical protein partial mRNA
onion1_contig_116	10	2.21e-124	CU855849	H.parasitica DNA sequence from clone HpEmoy2-19N16, complete sequence
onion1_contig_1160	6	5.03e-107	XM_002905083	Phytophthora infestans T30-4 calcineurin-like phosphoesterase, putative (PITG_07171) mRNA, complete cds
onion1_contig_1161	8	4.95e-126	XM_009515492	Phytophthora sojae hypothetical protein partial mRNA
onion1_contig_1162	9	2.11e-15	XM_002902966	Phytophthora infestans T30-4 conserved hypothetical protein (PITG_08974) mRNA, complete cds
onion1_contig_1163	8	0	XM_008917276	Phytophthora parasitica INRA-310 hypothetical protein, variant 2 mRNA
onion1_contig_1164	10	0	XM_002898619	Phytophthora infestans T30-4 sulfatase-like protein (PITG_15201) mRNA, complete cds
onion1_contig_1165	8	0	XM_008904577	Phytophthora parasitica INRA-310 hypothetical protein mRNA
onion1_contig_1166	8	1e-128	BT032405	Phytophthora capsici clone CBOU73-L07 mRNA sequence
onion1_contig_1167	10	3.34e-91	XR_608069	Phytophthora parasitica INRA-310 28S ribosomal RNA partial rRNA
onion1_contig_1168	8	8.88e-110	XM_008893176	Phytophthora parasitica INRA-310 hypothetical protein mRNA
onion1_contig_1169	8	1.26e-170	XM_008898717	Phytophthora parasitica INRA-310 T-complex protein 1, theta subunit mRNA
onion1_contig_117	9	2.17e-61	CU694995	H.parasitica DNA sequence from clone HpEmoy2-18B18, complete sequence
onion1_contig_1170	2	8.91e-33	XM_009520877	Phytophthora sojae hypothetical protein partial mRNA
onion1_contig_1171	12	3.18e-96	XM_009541018	Phytophthora sojae hypothetical protein partial mRNA
onion1_contig_1172	8	4.18e-116	XM_008896262	Phytophthora parasitica INRA-310 hypothetical protein, variant mRNA
onion1_contig_1173	11	3.41e-91	XR_608069	Phytophthora parasitica INRA-310 28S ribosomal RNA partial rRNA
onion1_contig_1174	8	0	XM_009536796	Phytophthora sojae hypothetical protein mRNA
onion1_contig_1175	9	3.27e-175	XM_008909209	Phytophthora parasitica INRA-310 hypothetical protein mRNA
onion1_contig_1176	9	4.61e-137	XM_008902162	Phytophthora parasitica INRA-310 hypothetical protein partial mRNA
onion1_contig_1177	31	5.34e-172	XM_008910620	Phytophthora parasitica INRA-310 hypothetical protein mRNA
onion1_contig_1178	9	1.14e-82	XM_008904576	Phytophthora parasitica INRA-310 hypothetical protein mRNA
onion1_contig_1179	8	2.05e-136	XM_009517689	Phytophthora sojae hypothetical protein partial mRNA
onion1_contig_118	8	2.87e-121	XM_009521764	Phytophthora sojae hypothetical protein partial mRNA
onion1_contig_1180	8	4.68e-77	XM_009523463	Phytophthora sojae hypothetical protein partial mRNA
onion1_contig_1181	8	1.97e-35	XM_009541429	Phytophthora sojae hypothetical protein mRNA
onion1_contig_1182	4	0	XM_008895349	Phytophthora parasitica INRA-310 hypothetical protein partial mRNA
onion1_contig_1183	8	1.95e-76	XM_008894564	Phytophthora parasitica INRA-310 hypothetical protein, variant 2 mRNA
onion1_contig_1184	6	1.37e-109	XM_008912063	Phytophthora parasitica INRA-310 hypothetical protein, variant mRNA
onion1_contig_1185	23	3.61e-91	XR_608069	Phytophthora parasitica INRA-310 28S ribosomal RNA partial rRNA
onion1_contig_1186	3	2.25e-91	XM_008893283	Phytophthora parasitica INRA-310 hypothetical protein mRNA
onion1_contig_1187	8	8.79e-175	BT031702	Phytophthora capsici clone CBOT61-E08 mRNA sequence
onion1_contig_1188	4	2.18e-78	XM_008917671	Phytophthora parasitica INRA-310 hypothetical protein partial mRNA
onion1_contig_1189	8	6.81e-88	XM_002896376	Phytophthora infestans T30-4 condensin complex subunit 3, putative (PITG_17883) mRNA, complete cds
onion1_contig_119	8	0	JF799098	Pseudoperonospora cubensis cellulose synthase 3 (CesA3) gene, complete cds
onion1_contig_1190	8	1.87e-132	BT031852	Phytophthora capsici clone CBOT85-F18 mRNA sequence
onion1_contig_1191	6	2.67e-175	XM_008897040	Phytophthora parasitica INRA-310 hypothetical protein, variant 2 mRNA
onion1_contig_1192	8	0	XM_009524711	Phytophthora sojae hypothetical protein partial mRNA
onion1_contig_1193	9	1.43e-138	XM_008913042	Phytophthora parasitica INRA-310 hypothetical protein mRNA
onion1_contig_1194	9	0	XM_008897611	Phytophthora parasitica INRA-310 hypothetical protein mRNA
onion1_contig_1195	8	9.57e-160	XM_002902650	Phytophthora infestans T30-4 26S protease regulatory subunit 7 (PITG_10169) mRNA, complete cds
onion1_contig_1196	8	4.08e-178	XM_009536794	Phytophthora sojae hypothetical protein partial mRNA
onion1_contig_1197	8	2.78e-94	XM_009534399	Phytophthora sojae hypothetical protein partial mRNA
onion1_contig_1198	8	5.97e-132	XM_002998742	Phytophthora infestans T30-4 glycosyltransferase (PITG_05079) mRNA, complete cds
onion1_contig_1199	8	5.13e-74	XM_008918122	Phytophthora parasitica INRA-310 hypothetical protein mRNA
onion1_contig_12	8	0	JN561772	Phytophthora cactorum isolate 119 cellulose synthase 3 (CesA3) gene, complete cds
onion1_contig_120	8	0	JF799098	Pseudoperonospora cubensis cellulose synthase 3 (CesA3) gene, complete cds
onion1_contig_1200	9	3.46e-160	XM_009534399	Phytophthora sojae hypothetical protein partial mRNA
onion1_contig_1201	8	2.47e-142	XM_008906549	Phytophthora parasitica INRA-310 CAMKK/CAMKK-META protein kinase mRNA
onion1_contig_1202	8	5.33e-101	XM_008915965	Phytophthora parasitica INRA-310 hypothetical protein mRNA
onion1_contig_1203	8	6.12e-158	XM_008914768	Phytophthora parasitica INRA-310 hypothetical protein mRNA
onion1_contig_1204	8	1.78e-86	XM_009541389	Phytophthora sojae hypothetical protein mRNA
onion1_contig_1205	8	1.42e-131	XM_009521254	Phytophthora sojae hypothetical protein partial mRNA
onion1_contig_1206	3	2.57e-61	XM_008896191	Phytophthora parasitica INRA-310 TTK protein kinase partial mRNA
onion1_contig_1207	8	1e-58	XM_009541429	Phytophthora sojae hypothetical protein mRNA
onion1_contig_1208	8	1.43e-37	MG865995	Phytophthora capsici voucher Pc internal transcribed spacer 1, partial sequence; 5.8S ribosomal RNA gene and internal transcribed spacer 2, complete sequence; and large subunit ribosomal RNA gene, partial sequence
onion1_contig_1209	8	2.54e-111	AY273952	Peronospora boni-henrici large subunit ribosomal RNA gene, partial sequence
onion1_contig_121	9	0	CU694290	H.parasitica DNA sequence from clone HpEmoy2-14H6, complete sequence
onion1_contig_1210	10	5.14e-76	XM_008911577	Phytophthora parasitica INRA-310 TKL protein kinase partial mRNA
onion1_contig_1211	12	4.42e-87	XM_008915948	Phytophthora parasitica INRA-310 hypothetical protein mRNA
onion1_contig_1212	8	1.2e-114	XM_009534721	Phytophthora sojae hypothetical protein partial mRNA
onion1_contig_1213	8	1.1e-07	KF041005	Plasmopara sp. HV-2014a large subunit ribosomal RNA gene, partial sequence
onion1_contig_1214	8	1.43e-62	XM_008911629	Phytophthora parasitica INRA-310 hypothetical protein partial mRNA
onion1_contig_1215	8	1.63e-119	XM_002904242	Phytophthora infestans T30-4 oxidoreductase htatip2-like protein (PITG_08111) mRNA, complete cds
onion1_contig_1216	3	2.93e-111	XM_009525913	Phytophthora sojae hypothetical protein partial mRNA
onion1_contig_1217	8	5.57e-145	XM_008908482	Phytophthora parasitica INRA-310 hypothetical protein mRNA
onion1_contig_1218	8	0	XM_008892376	Phytophthora parasitica INRA-310 hypothetical protein mRNA
onion1_contig_1219	18	4.1e-91	XR_608069	Phytophthora parasitica INRA-310 28S ribosomal RNA partial rRNA
onion1_contig_122	8	1.32e-128	XM_002899804	Phytophthora infestans T30-4 conserved hypothetical protein (PITG_13666) mRNA, complete cds
onion1_contig_1220	8	3.62e-88	XM_008909672	Phytophthora parasitica INRA-310 hypothetical protein mRNA
onion1_contig_1221	8	6.46e-155	XM_008893741	Phytophthora parasitica INRA-310 hypothetical protein mRNA
onion1_contig_1222	3	5.01e-43	XM_008903270	Phytophthora parasitica INRA-310 hypothetical protein partial mRNA
onion1_contig_1223	8	3.26e-133	XM_009523597	Phytophthora sojae hypothetical protein partial mRNA
onion1_contig_1225	8	8.06e-127	XM_009531226	Phytophthora sojae hypothetical protein partial mRNA
onion1_contig_1226	9	0	CU694309	H.parasitica DNA sequence from clone HpEmoy2-5E14, complete sequence
onion1_contig_1227	5	0	XM_008912076	Phytophthora parasitica INRA-310 hypothetical protein partial mRNA
onion1_contig_1228	10	5.96e-81	XM_009529331	Phytophthora sojae pleiotropic drug resistance protein ABC superfamily partial mRNA
onion1_contig_1229	8	1.1e-117	XM_009538186	Phytophthora sojae hypothetical protein partial mRNA
onion1_contig_123	8	0	CU469401	H.parasitica DNA sequence from clone HpEmoy2-9P19, complete sequence
onion1_contig_1230	9	0	CU469391	H.parasitica DNA sequence from clone HpEmoy2-16C24, complete sequence
onion1_contig_1231	8	5.27e-82	BT031458	Phytophthora capsici clone CBOT17-A20 mRNA sequence
onion1_contig_1232	7	6.41e-132	XM_008904696	Phytophthora parasitica INRA-310 hypothetical protein, variant mRNA
onion1_contig_1233	9	2.37e-124	XM_002904911	Phytophthora infestans T30-4 stromal cell-derived factor 2 precursor (PITG_06984) mRNA, complete cds
onion1_contig_1234	8	1.93e-37	KX250899	Phytophthora elongata isolate 55C4(ex-type) 28S ribosomal RNA gene, partial sequence
onion1_contig_1235	8	1.05e-76	XM_008906343	Phytophthora parasitica INRA-310 hypothetical protein, variant 6 mRNA
onion1_contig_1236	8	0	XM_009539207	Phytophthora sojae hypothetical protein mRNA
onion1_contig_1237	8	0	XM_008917982	Phytophthora parasitica INRA-310 hypothetical protein mRNA
onion1_contig_1238	10	3.77e-70	XM_008893971	Phytophthora parasitica INRA-310 hypothetical protein, variant mRNA
onion1_contig_1239	2	1.39e-18	XM_008906923	Phytophthora parasitica INRA-310 hypothetical protein mRNA
onion1_contig_124	10	3.86e-95	CU611061	H.parasitica DNA sequence from clone HpEmoy2-13L15, complete sequence
onion1_contig_1240	1	6.61e-07	CU694995	H.parasitica DNA sequence from clone HpEmoy2-18B18, complete sequence
onion1_contig_1241	16	2.45e-112	XM_008902778	Phytophthora parasitica INRA-310 hypothetical protein mRNA
onion1_contig_1242	11	6.25e-119	XM_008915271	Phytophthora parasitica INRA-310 hypothetical protein partial mRNA
onion1_contig_1243	9	1.24e-75	XM_008914283	Phytophthora parasitica INRA-310 glutathione synthetase partial mRNA
onion1_contig_1244	8	7.2e-139	XM_002898025	Phytophthora infestans T30-4 5-formyltetrahydrofolate cyclo-ligase, putative (PITG_15831) mRNA, complete cds
onion1_contig_1245	8	3.68e-70	AY035475	Peronospora boni-henrici isolate AR 167 large subunit ribosomal RNA gene, partial sequence
onion1_contig_1246	9	2.64e-149	XM_009538050	Phytophthora sojae multidrug resistance protein ABC superfamily partial mRNA
onion1_contig_1247	4	2.43e-84	XM_008911329	Phytophthora parasitica INRA-310 hypothetical protein mRNA
onion1_contig_1248	8	5.55e-112	XM_008903998	Phytophthora parasitica INRA-310 hypothetical protein partial mRNA
onion1_contig_1249	6	2.42e-129	XM_009528199	Phytophthora sojae hypothetical protein partial mRNA
onion1_contig_125	8	6.55e-127	XM_009524089	Phytophthora sojae hypothetical protein partial mRNA
onion1_contig_1250	8	3.82e-173	XM_002896507	Phytophthora infestans T30-4 conserved hypothetical protein (PITG_17489) mRNA, complete cds
onion1_contig_1251	2	9.39e-09	XM_002997418	Phytophthora infestans T30-4 conserved hypothetical protein (PITG_19153) mRNA, complete cds
onion1_contig_1252	8	2.75e-28	MF784751	Peronospora sp. voucher KUS-F25822 internal transcribed spacer 1, partial sequence; 5.8S ribosomal RNA gene, complete sequence; and internal transcribed spacer 2, partial sequence
onion1_contig_1253	4	1.22e-178	XM_009539506	Phytophthora sojae hypothetical protein partial mRNA
onion1_contig_1254	8	5.52e-96	XM_008901190	Phytophthora parasitica INRA-310 hypothetical protein mRNA
onion1_contig_1255	12	0	XM_008893771	Phytophthora parasitica INRA-310 hypothetical protein mRNA
onion1_contig_1256	6	1.28e-81	XM_008904857	Phytophthora parasitica INRA-310 hypothetical protein mRNA
onion1_contig_1257	10	0	XM_002902769	Phytophthora infestans T30-4 conserved hypothetical protein (PITG_08733) mRNA, complete cds
onion1_contig_1258	8	0	XM_008892816	Phytophthora parasitica INRA-310 pyruvate carboxylase mRNA
onion1_contig_1259	8	0.000639	XM_009541430	Phytophthora sojae hypothetical protein mRNA
onion1_contig_126	9	6.21e-121	XM_002897470	Phytophthora infestans T30-4 conserved hypothetical protein (PITG_16484) mRNA, complete cds
onion1_contig_1260	8	2.56e-155	XM_008897216	Phytophthora parasitica INRA-310 hypothetical protein mRNA
onion1_contig_1261	8	4.54e-153	XM_002903130	Phytophthora infestans T30-4 60S ribosomal protein L19-1 (PITG_09540) mRNA, complete cds
onion1_contig_1262	5	4.39e-120	XM_008910664	Phytophthora parasitica INRA-310 hypothetical protein mRNA
onion1_contig_1263	8	0	XM_009521800	Phytophthora sojae hypothetical protein partial mRNA
onion1_contig_1264	8	0	BT031987	Phytophthora capsici clone CBOT109-N15 mRNA sequence
onion1_contig_1266	8	0	AF424650	Phytophthora infestans clone MY-06-G-03 serine/threonine protein phosphatase mRNA, complete cds
onion1_contig_1267	10	9.68e-102	XM_008905726	Phytophthora parasitica INRA-310 hypothetical protein, variant 1 mRNA
onion1_contig_1268	8	0	XM_008914782	Phytophthora parasitica INRA-310 hypothetical protein, variant mRNA
onion1_contig_1269	22	5.3e-32	KF041005	Plasmopara sp. HV-2014a large subunit ribosomal RNA gene, partial sequence
onion1_contig_127	9	3.6e-162	CU855849	H.parasitica DNA sequence from clone HpEmoy2-19N16, complete sequence
onion1_contig_1270	8	7.82e-132	XM_008918027	Phytophthora parasitica INRA-310 hypothetical protein mRNA
onion1_contig_1271	8	6.76e-41	XM_009535555	Phytophthora sojae hypothetical protein partial mRNA
onion1_contig_1272	8	5.03e-127	XM_008911506	Phytophthora parasitica INRA-310 CAMK protein kinase, variant 3 mRNA
onion1_contig_1273	11	4.78e-91	XR_608069	Phytophthora parasitica INRA-310 28S ribosomal RNA partial rRNA
onion1_contig_1274	8	9.37e-103	XM_008908697	Phytophthora parasitica INRA-310 dihydrolipoyl dehydrogenase partial mRNA
onion1_contig_1275	8	0	XM_008911254	Phytophthora parasitica INRA-310 hypothetical protein mRNA
onion1_contig_1276	5	1.08e-153	XM_009528063	Phytophthora sojae hypothetical protein partial mRNA
onion1_contig_1277	10	4.05e-161	XM_009526673	Phytophthora sojae hypothetical protein partial mRNA
onion1_contig_1279	8	6.92e-147	XM_008891424	Phytophthora parasitica INRA-310 hypothetical protein mRNA
onion1_contig_128	2	0.03	FR833071	Albugo laibachii Alem1, genomic contig CONTIG_80_Em1_cons_v4_91891_236_1
onion1_contig_1280	16	6.25e-30	XM_008916870	Phytophthora parasitica INRA-310 hypothetical protein, variant 1 mRNA
onion1_contig_1281	8	0	XM_008911301	Phytophthora parasitica INRA-310 hypothetical protein mRNA
onion1_contig_1282	8	1.88e-123	XM_009540721	Phytophthora sojae hypothetical protein partial mRNA
onion1_contig_1283	8	2.01e-139	XM_008912750	Phytophthora parasitica INRA-310 hypothetical protein mRNA
onion1_contig_1284	2	9.7e-33	XM_008917132	Phytophthora parasitica INRA-310 hypothetical protein partial mRNA
onion1_contig_1285	9	7.19e-132	AY273952	Peronospora boni-henrici large subunit ribosomal RNA gene, partial sequence
onion1_contig_1286	8	0	XM_008911610	Phytophthora parasitica INRA-310 hypothetical protein, variant 7 mRNA
onion1_contig_1287	2	4.58e-114	XM_009522172	Phytophthora sojae hypothetical protein partial mRNA
onion1_contig_1288	8	2.36e-138	XM_008903260	Phytophthora parasitica INRA-310 hypothetical protein, variant 11 mRNA
onion1_contig_1289	5	4.6e-37	XM_002909356	Phytophthora infestans T30-4 conserved hypothetical protein (PITG_00854) mRNA, complete cds
onion1_contig_129	12	0	BT031746	Phytophthora capsici clone CBOT69-B17 mRNA sequence
onion1_contig_1290	5	0	XM_009520916	Phytophthora sojae hypothetical protein partial mRNA
onion1_contig_1291	8	7.67e-174	XM_008904156	Phytophthora parasitica INRA-310 hypothetical protein mRNA
onion1_contig_1292	8	2.3e-153	XM_008915962	Phytophthora parasitica INRA-310 hypothetical protein partial mRNA
onion1_contig_1294	8	0	XM_008913759	Phytophthora parasitica INRA-310 60S ribosomal protein L11 mRNA
onion1_contig_1295	8	3.82e-71	XR_608069	Phytophthora parasitica INRA-310 28S ribosomal RNA partial rRNA
onion1_contig_1296	8	0	BT032310	Phytophthora capsici clone CBOT173-J23 mRNA sequence
onion1_contig_1297	10	0	XM_008895758	Phytophthora parasitica INRA-310 hypothetical protein partial mRNA
onion1_contig_1298	8	9.36e-160	BT031627	Phytophthora capsici clone CBOT45-K15 mRNA sequence
onion1_contig_1299	8	7.93e-124	CU694539	H.parasitica DNA sequence from clone HpEmoy2-1B11, complete sequence
onion1_contig_13	8	1.25e-171	XM_009523125	Phytophthora sojae hypothetical protein partial mRNA
onion1_contig_130	8	5.02e-33	KF041005	Plasmopara sp. HV-2014a large subunit ribosomal RNA gene, partial sequence
onion1_contig_1300	9	3.2e-105	XM_009517583	Phytophthora sojae hypothetical protein partial mRNA
onion1_contig_1301	8	0	XM_008908278	Phytophthora parasitica INRA-310 hypothetical protein mRNA
onion1_contig_1303	3	1.27e-133	XM_002900656	Phytophthora infestans T30-4 signal peptide peptidase-like protein (PITG_13186) mRNA, complete cds
onion1_contig_1304	12	0	XM_009541609	Phytophthora sojae hypothetical protein partial mRNA
onion1_contig_1305	8	0	XM_009519621	Phytophthora sojae hypothetical protein partial mRNA
onion1_contig_1306	8	4.41e-50	XM_009541429	Phytophthora sojae hypothetical protein mRNA
onion1_contig_1308	8	9.53e-148	XM_009516498	Phytophthora sojae hypothetical protein partial mRNA
onion1_contig_1309	8	1.33e-110	XM_008907672	Phytophthora parasitica INRA-310 hypothetical protein mRNA
onion1_contig_131	8	2.22e-60	XM_008900422	Phytophthora parasitica INRA-310 hypothetical protein mRNA
onion1_contig_1310	8	3.8e-69	XM_002906165	Phytophthora infestans T30-4 mRNA decapping enzyme (PITG_03118) mRNA, complete cds
onion1_contig_1311	3	4.75e-108	XM_008908372	Phytophthora parasitica INRA-310 hypothetical protein mRNA
onion1_contig_1312	12	3.11e-122	CU855825	H.parasitica DNA sequence from clone HpEmoy2-12G4, complete sequence
onion1_contig_1313	12	2.29e-174	XM_002904825	Phytophthora infestans T30-4 O-sialoglycoprotein endopeptidase, putative (PITG_06894) mRNA, complete cds
onion1_contig_1314	7	2.2e-91	XM_002998528	Phytophthora infestans T30-4 conserved hypothetical protein (PITG_06457) mRNA, complete cds
onion1_contig_1315	9	0	XM_008901300	Phytophthora parasitica INRA-310 hypothetical protein mRNA
onion1_contig_1316	8	1.93e-126	XM_002998948	Phytophthora infestans T30-4 conserved hypothetical protein (PITG_05328) mRNA, complete cds
onion1_contig_1317	8	5.46e-112	XM_008914703	Phytophthora parasitica INRA-310 hypothetical protein mRNA
onion1_contig_1318	8	8.36e-97	CU469394	H.parasitica DNA sequence from clone HpEmoy2-18C10, complete sequence
onion1_contig_1319	9	0	XM_002907531	Phytophthora infestans T30-4 cAMP-dependent protein kinase regulatory subunit (PITG_02671) mRNA, complete cds
onion1_contig_132	6	2.45e-97	XM_008905659	Phytophthora parasitica INRA-310 hypothetical protein mRNA
onion1_contig_1320	8	0	XM_008907864	Phytophthora parasitica INRA-310 hypothetical protein mRNA
onion1_contig_1321	8	4.41e-166	XM_002897958	Phytophthora infestans T30-4 protein kinase, putative (PITG_15735) mRNA, complete cds
onion1_contig_1322	8	7.09e-122	XM_008894684	Phytophthora parasitica INRA-310 hypothetical protein mRNA
onion1_contig_1323	8	3.01e-99	XM_008908242	Phytophthora parasitica INRA-310 hypothetical protein, variant mRNA
onion1_contig_1324	11	0	XM_008914302	Phytophthora parasitica INRA-310 hypothetical protein mRNA
onion1_contig_1325	8	1.15e-158	XM_009528011	Phytophthora sojae hypothetical protein partial mRNA
onion1_contig_1326	8	8.48e-97	CU469401	H.parasitica DNA sequence from clone HpEmoy2-9P19, complete sequence
onion1_contig_1327	12	0	XM_009518716	Phytophthora sojae hypothetical protein partial mRNA
onion1_contig_1328	8	9.79e-116	XM_002904383	Phytophthora infestans T30-4 DNA replication licensing factor MCM5 (PITG_07399) mRNA, complete cds
onion1_contig_1329	8	1.28e-121	XM_008917307	Phytophthora parasitica INRA-310 hypothetical protein mRNA
onion1_contig_133	10	0	FN598675	Hyaloperonospora arabidopsidis mRNA for hypothetical PDZ-domain-containing protein, isolate Emoy2
onion1_contig_1330	8	0	XM_008903886	Phytophthora parasitica INRA-310 hypothetical protein mRNA
onion1_contig_1331	8	1.12e-20	KT893456	Peronospora tabacina isolate 968-S-26 mitochondrion, complete genome
onion1_contig_1332	8	1.47e-140	XM_002908335	Phytophthora infestans T30-4 leukocyte receptor cluster member 8 (PITG_01770) mRNA, complete cds
onion1_contig_1333	8	1.28e-157	XM_008910453	Phytophthora parasitica INRA-310 ubiquinone biosynthesis monooxygenase COQ6 mRNA
onion1_contig_1334	5	5.09e-119	XM_009519007	Phytophthora sojae hypothetical protein partial mRNA
onion1_contig_1335	8	0	XM_008905230	Phytophthora parasitica INRA-310 hypothetical protein mRNA
onion1_contig_1336	4	2.93e-180	CU469399	H.parasitica DNA sequence from clone XX-BDM24E2, complete sequence
onion1_contig_1337	8	0	XM_008913740	Phytophthora parasitica INRA-310 hypothetical protein mRNA
onion1_contig_1338	8	6.62e-131	XM_008893388	Phytophthora parasitica INRA-310 hypothetical protein, variant partial mRNA
onion1_contig_1339	13	4.74e-179	XM_008897734	Phytophthora parasitica INRA-310 hypothetical protein, variant mRNA
onion1_contig_134	8	2.13e-140	XM_002997714	Phytophthora infestans T30-4 conserved hypothetical protein (PITG_18306) mRNA, complete cds
onion1_contig_1340	40	2.47e-137	XM_009518374	Phytophthora sojae hypothetical protein partial mRNA
onion1_contig_1341	15	1.79e-74	XM_009537880	Phytophthora sojae hypothetical protein partial mRNA
onion1_contig_1342	10	0	XM_009525406	Phytophthora sojae hypothetical protein partial mRNA
onion1_contig_1343	8	0	CU855831	H.parasitica DNA sequence from clone HpEmoy2-16B1, complete sequence
onion1_contig_1344	9	1.13e-76	XM_009518247	Phytophthora sojae hypothetical protein partial mRNA
onion1_contig_1345	7	2.88e-123	XM_009531541	Phytophthora sojae hypothetical protein partial mRNA
onion1_contig_1346	8	2.15e-149	XM_008905394	Phytophthora parasitica INRA-310 hypothetical protein mRNA
onion1_contig_1347	8	6e-74	MF784751	Peronospora sp. voucher KUS-F25822 internal transcribed spacer 1, partial sequence; 5.8S ribosomal RNA gene, complete sequence; and internal transcribed spacer 2, partial sequence
onion1_contig_1348	8	8.77e-117	XM_008912600	Phytophthora parasitica INRA-310 hypothetical protein mRNA
onion1_contig_1349	3	5.77e-89	XM_002903656	Phytophthora infestans T30-4 conserved hypothetical protein (PITG_08305) mRNA, complete cds
onion1_contig_135	10	7.05e-146	XM_008894102	Phytophthora parasitica INRA-310 TKL/DRK protein kinase partial mRNA
onion1_contig_1350	8	4.94e-81	XM_009526192	Phytophthora sojae hypothetical protein partial mRNA
onion1_contig_1351	11	4.16e-158	XM_009533806	Phytophthora sojae hypothetical protein partial mRNA
onion1_contig_1352	2	6.9e-43	XM_008915217	Phytophthora parasitica INRA-310 hypothetical protein partial mRNA
onion1_contig_1353	7	9.57e-148	XM_002906049	Phytophthora infestans T30-4 conserved hypothetical protein (PITG_04485) mRNA, complete cds
onion1_contig_1354	8	1.44e-110	XM_002909007	Phytophthora infestans T30-4 RCC1 and BTB domain-containing protein, putative (PITG_00454) mRNA, complete cds
onion1_contig_1355	3	4.56e-88	XM_009516673	Phytophthora sojae hypothetical protein partial mRNA
onion1_contig_1356	8	0	XM_009524796	Phytophthora sojae hypothetical protein mRNA
onion1_contig_1357	9	2.05e-130	XM_008907320	Phytophthora parasitica INRA-310 hypothetical protein, variant 2 mRNA
onion1_contig_1358	4	2.19e-123	XM_009522065	Phytophthora sojae hypothetical protein partial mRNA
onion1_contig_1359	20	1.62e-91	XM_002902203	Phytophthora infestans T30-4 conserved hypothetical protein (PITG_10461) mRNA, complete cds
onion1_contig_136	8	0	XM_002904511	Phytophthora infestans T30-4 conserved hypothetical protein (PITG_07573) mRNA, complete cds
onion1_contig_1360	4	4.14e-57	XM_008900933	Phytophthora parasitica INRA-310 hypothetical protein partial mRNA
onion1_contig_1361	8	2.01e-127	XM_002998487	Phytophthora infestans T30-4 conserved hypothetical protein (PITG_06405) mRNA, complete cds
onion1_contig_1362	9	4.75e-179	XM_002909102	Phytophthora infestans T30-4 ubiquinone biosynthesis protein COQ9 (PITG_00561) mRNA, complete cds
onion1_contig_1363	8	0	XM_009521016	Phytophthora sojae hypothetical protein mRNA
onion1_contig_1364	8	0	XM_008917980	Phytophthora parasitica INRA-310 methionine-tRNA ligase mRNA
onion1_contig_1365	3	8.36e-110	XM_009519949	Phytophthora sojae hypothetical protein partial mRNA
onion1_contig_1366	3	4.23e-06	XM_008902157	Phytophthora parasitica INRA-310 hypothetical protein mRNA
onion1_contig_1367	6	1.16e-56	XM_009528750	Phytophthora sojae hypothetical protein partial mRNA
onion1_contig_1368	8	0	XM_008904520	Phytophthora parasitica INRA-310 GTP-binding nuclear protein ran-1 mRNA
onion1_contig_1369	10	3.75e-99	XM_008896853	Phytophthora parasitica INRA-310 hypothetical protein mRNA
onion1_contig_137	9	0	XM_008917759	Phytophthora parasitica INRA-310 DNA-directed RNA polymerase II subunit RPB1 mRNA
onion1_contig_1370	10	1.07e-136	XM_008910962	Phytophthora parasitica INRA-310 hypothetical protein mRNA
onion1_contig_1371	3	3.71e-90	XM_008917506	Phytophthora parasitica INRA-310 hypothetical protein mRNA
onion1_contig_1372	8	6.23e-144	XM_008900867	Phytophthora parasitica INRA-310 CMGC/MAPK protein kinase partial mRNA
onion1_contig_1373	14	1.06e-66	XM_008892175	Phytophthora parasitica INRA-310 hypothetical protein mRNA
onion1_contig_1374	25	1.15e-89	CU694313	H.parasitica DNA sequence from clone HpEmoy2-8I15, complete sequence
onion1_contig_1375	8	6.07e-76	XM_009539671	Phytophthora sojae hypothetical protein partial mRNA
onion1_contig_1376	4	3.96e-103	XM_008914332	Phytophthora parasitica INRA-310 hypothetical protein, variant mRNA
onion1_contig_1377	8	1.66e-108	XM_008904877	Phytophthora parasitica INRA-310 hypothetical protein mRNA
onion1_contig_1378	10	0	XM_008917577	Phytophthora parasitica INRA-310 hypothetical protein partial mRNA
onion1_contig_1379	16	1.37e-136	XM_008894751	Phytophthora parasitica INRA-310 hypothetical protein partial mRNA
onion1_contig_138	9	0	XM_008905443	Phytophthora parasitica INRA-310 hypothetical protein partial mRNA
onion1_contig_1380	3	1.4e-87	XM_008905395	Phytophthora parasitica INRA-310 hypothetical protein mRNA
onion1_contig_1381	8	7.82e-92	XM_009516477	Phytophthora sojae hypothetical protein mRNA
onion1_contig_1382	8	0	XM_008917634	Phytophthora parasitica INRA-310 hypothetical protein mRNA
onion1_contig_1383	8	5.46e-69	XM_008903260	Phytophthora parasitica INRA-310 hypothetical protein, variant 11 mRNA
onion1_contig_1384	12	1.46e-107	XM_008897627	Phytophthora parasitica INRA-310 hypothetical protein, variant mRNA
onion1_contig_1385	8	0	XM_008908309	Phytophthora parasitica INRA-310 hypothetical protein mRNA
onion1_contig_1386	10	5.63e-94	XM_008902944	Phytophthora parasitica INRA-310 hypothetical protein mRNA
onion1_contig_1387	8	5.68e-125	XM_008903508	Phytophthora parasitica INRA-310 hypothetical protein mRNA
onion1_contig_1388	14	0	XM_009541429	Phytophthora sojae hypothetical protein mRNA
onion1_contig_1389	8	1.92e-151	XM_008901502	Phytophthora parasitica INRA-310 hypothetical protein partial mRNA
onion1_contig_139	8	0	BT031719	Phytophthora capsici clone CBOT61-P01 mRNA sequence
onion1_contig_1390	11	2.74e-87	BT031593	Phytophthora capsici clone CBOT41-E12 mRNA sequence
onion1_contig_1391	8	1.16e-82	XM_008894553	Phytophthora parasitica INRA-310 hypothetical protein mRNA
onion1_contig_1392	9	0	XM_008891619	Phytophthora parasitica INRA-310 hypothetical protein mRNA
onion1_contig_1393	10	9.41e-93	XM_008897150	Phytophthora parasitica INRA-310 hypothetical protein mRNA
onion1_contig_1394	6	2.13e-60	XM_008910202	Phytophthora parasitica INRA-310 hypothetical protein mRNA
onion1_contig_1395	8	8.03e-60	XM_008902776	Phytophthora parasitica INRA-310 hypothetical protein partial mRNA
onion1_contig_1397	8	4.63e-126	XM_008895091	Phytophthora parasitica INRA-310 orotidine 5'-phosphate decarboxylase, variant mRNA
onion1_contig_1398	8	0	XM_009529709	Phytophthora sojae hypothetical protein partial mRNA
onion1_contig_1399	8	8.46e-168	XM_009521743	Phytophthora sojae hypothetical protein partial mRNA
onion1_contig_14	8	4.03e-134	XM_008912071	Phytophthora parasitica INRA-310 hypothetical protein mRNA
onion1_contig_140	8	0	BT032422	Phytophthora capsici clone CBOU97-M19 mRNA sequence
onion1_contig_1400	8	1.69e-62	XM_008899138	Phytophthora parasitica INRA-310 hypothetical protein partial mRNA
onion1_contig_1401	2	5.09e-06	XM_002899049	Phytophthora infestans T30-4 conserved hypothetical protein (PITG_14921) mRNA, complete cds
onion1_contig_1402	7	1.26e-141	XM_008908822	Phytophthora parasitica INRA-310 hypothetical protein partial mRNA
onion1_contig_1403	10	1.02e-123	XM_008906067	Phytophthora parasitica INRA-310 hypothetical protein mRNA
onion1_contig_1404	8	6.56e-166	XM_009525873	Phytophthora sojae hypothetical protein partial mRNA
onion1_contig_1405	9	1.37e-165	XM_009537136	Phytophthora sojae hypothetical protein partial mRNA
onion1_contig_1406	5	9.67e-177	BT031597	Phytophthora capsici clone CBOT41-G13 mRNA sequence
onion1_contig_1408	8	0	XM_002906425	Phytophthora infestans T30-4 chromodomain-helicase-DNA-binding protein, putative (PITG_03401) mRNA, complete cds
onion1_contig_1409	8	0	XM_008893547	Phytophthora parasitica INRA-310 hypothetical protein partial mRNA
onion1_contig_141	8	0	KT893456	Peronospora tabacina isolate 968-S-26 mitochondrion, complete genome
onion1_contig_1410	8	3.25e-130	XM_008906282	Phytophthora parasitica INRA-310 hypothetical protein, variant 1 mRNA
onion1_contig_1411	8	4.59e-78	XM_009531952	Phytophthora sojae hypothetical protein partial mRNA
onion1_contig_1412	8	9.25e-168	XM_009538459	Phytophthora sojae hypothetical protein partial mRNA
onion1_contig_1413	3	0	XM_008898811	Phytophthora parasitica INRA-310 hypothetical protein mRNA
onion1_contig_1414	8	9.26e-170	XM_008898101	Phytophthora parasitica INRA-310 hypothetical protein mRNA
onion1_contig_1415	8	1.74e-138	XM_008911262	Phytophthora parasitica INRA-310 hypothetical protein mRNA
onion1_contig_1416	8	0	XM_009531627	Phytophthora sojae hypothetical protein partial mRNA
onion1_contig_1417	8	3.59e-133	XM_008908015	Phytophthora parasitica INRA-310 triose-phosphate isomerase mRNA
onion1_contig_1418	8	2.61e-115	XM_008906314	Phytophthora parasitica INRA-310 hypothetical protein, variant 3 mRNA
onion1_contig_1419	8	3.39e-57	XM_002902725	Phytophthora infestans T30-4 Mitochondrial Carrier (MC) Family (PITG_08687) mRNA, complete cds
onion1_contig_142	15	1.53e-172	CU855849	H.parasitica DNA sequence from clone HpEmoy2-19N16, complete sequence
onion1_contig_1420	8	1.21e-133	XM_008908913	Phytophthora parasitica INRA-310 hypothetical protein mRNA
onion1_contig_1421	8	1.98e-158	XM_008916622	Phytophthora parasitica INRA-310 hypothetical protein partial mRNA
onion1_contig_1422	8	5.67e-112	XM_008897796	Phytophthora parasitica INRA-310 hypothetical protein mRNA
onion1_contig_1423	10	0	XM_002896661	Phytophthora infestans T30-4 ras-specific guanine nucleotide-releasing factor, putative (PITG_17387) mRNA, complete cds
onion1_contig_1424	8	0	XM_009525011	Phytophthora sojae hypothetical protein partial mRNA
onion1_contig_1425	8	4.86e-62	XM_009530868	Phytophthora sojae hypothetical protein partial mRNA
onion1_contig_1426	8	3.58e-78	XM_008910083	Phytophthora parasitica INRA-310 hypothetical protein mRNA
onion1_contig_1427	8	5.11e-127	XM_009525549	Phytophthora sojae glucose-6-phosphate isomerase partial mRNA
onion1_contig_1428	8	8.87e-135	XM_008918240	Phytophthora parasitica INRA-310 cell division protein FtsZ mRNA
onion1_contig_1429	9	9.22e-48	XM_008901537	Phytophthora parasitica INRA-310 hypothetical protein partial mRNA
onion1_contig_143	8	0	XM_008903267	Phytophthora parasitica INRA-310 pyridoxal biosynthesis lyase pdxS mRNA
onion1_contig_1430	8	1.09e-122	XM_008894053	Phytophthora parasitica INRA-310 hypothetical protein partial mRNA
onion1_contig_1431	8	1.61e-139	XM_008892816	Phytophthora parasitica INRA-310 pyruvate carboxylase mRNA
onion1_contig_1432	8	0	XM_008918847	Phytophthora parasitica INRA-310 hypothetical protein, variant 5 mRNA
onion1_contig_1433	8	1.41e-95	XM_002899244	Phytophthora infestans T30-4 long-chain fatty acid transporter, putative (PITG_14181) mRNA, complete cds
onion1_contig_1434	8	2.61e-55	XM_008918746	Phytophthora parasitica INRA-310 hypothetical protein partial mRNA
onion1_contig_1435	5	4.46e-50	XM_009519897	Phytophthora sojae hypothetical protein partial mRNA
onion1_contig_1436	8	8.34e-150	XM_008901231	Phytophthora parasitica INRA-310 CMGC/MAPK protein kinase mRNA
onion1_contig_1437	8	3.83e-89	XM_002899025	Phytophthora infestans T30-4 histone arginine demethylase, putative (PITG_14889) mRNA, complete cds
onion1_contig_1438	6	1.31e-89	XM_008899455	Phytophthora parasitica INRA-310 hypothetical protein mRNA
onion1_contig_1439	8	5.62e-75	XM_009541429	Phytophthora sojae hypothetical protein mRNA
onion1_contig_144	8	0	XM_008903267	Phytophthora parasitica INRA-310 pyridoxal biosynthesis lyase pdxS mRNA
onion1_contig_1440	11	2.98e-91	XR_608069	Phytophthora parasitica INRA-310 28S ribosomal RNA partial rRNA
onion1_contig_1441	8	4.9e-138	XM_008907407	Phytophthora parasitica INRA-310 hypothetical protein mRNA
onion1_contig_1442	8	3.52e-59	XM_002999243	Phytophthora infestans T30-4 conserved hypothetical protein (PITG_05669) mRNA, complete cds
onion1_contig_1443	11	7.86e-60	XM_008899045	Phytophthora parasitica INRA-310 hypothetical protein, variant 2 mRNA
onion1_contig_1444	8	4.93e-107	XM_002895656	Phytophthora infestans T30-4 NADH ubiquinone oxidoreductase subunit, putative (PITG_20173) mRNA, complete cds >gi|301109997|ref|XM_002904033.1| Phytophthora infestans T30-4 NADH ubiquinone oxidoreductase subunit, putative (PITG_07860) mRNA, complete cds
onion1_contig_1445	8	1.36e-94	XM_008914642	Phytophthora parasitica INRA-310 DNA-binding protein, 42 kDa mRNA
onion1_contig_1446	5	1.56e-86	XM_008907108	Phytophthora parasitica INRA-310 hypothetical protein, variant 2 mRNA
onion1_contig_1447	11	6.65e-30	CU694540	H.parasitica DNA sequence from clone HpEmoy2-9L10, complete sequence
onion1_contig_1448	8	0	XM_009526169	Phytophthora sojae vesicle coat complex COPII subunit SEC23 partial mRNA
onion1_contig_145	8	0	XM_008911501	Phytophthora parasitica INRA-310 hypothetical protein partial mRNA
onion1_contig_1450	8	1.01e-161	XM_009540650	Phytophthora sojae hypothetical protein partial mRNA
onion1_contig_1451	8	0	CU694971	H.parasitica DNA sequence from clone HpEmoy2-17O6, complete sequence
onion1_contig_1452	8	1.1e-148	XM_009517930	Phytophthora sojae hypothetical protein partial mRNA
onion1_contig_1453	9	3.94e-175	XM_008902577	Phytophthora parasitica INRA-310 hypothetical protein partial mRNA
onion1_contig_1454	8	1.7e-71	XM_002906294	Phytophthora infestans T30-4 Monovalent Cation:Proton Antiporter-1 (CPA1) Family (PITG_03265) mRNA, complete cds
onion1_contig_1455	8	1.45e-119	HE574718	Hyaloperonospora arabidopsidis Emoy2 partial mRNA for RxLR effector candidate (RxL35 gene)
onion1_contig_1456	10	1.33e-133	XM_008909460	Phytophthora parasitica INRA-310 hypothetical protein mRNA
onion1_contig_1457	9	1.03e-136	XM_009534335	Phytophthora sojae hypothetical protein partial mRNA
onion1_contig_1458	13	1.29e-120	CU694307	H.parasitica DNA sequence from clone HpEmoy2-4B23, complete sequence
onion1_contig_1459	4	3.32e-46	XM_009527266	Phytophthora sojae hypothetical protein partial mRNA
onion1_contig_146	9	1.63e-44	BT031590	Phytophthora capsici clone CBOT37-O05 mRNA sequence
onion1_contig_1460	8	0	XM_009518879	Phytophthora sojae hypothetical protein partial mRNA
onion1_contig_1461	8	4.15e-89	XM_008897775	Phytophthora parasitica INRA-310 hypothetical protein mRNA
onion1_contig_1462	8	5.26e-140	XM_008908428	Phytophthora parasitica INRA-310 hypothetical protein, variant mRNA
onion1_contig_1463	8	3.21e-102	XM_008904247	Phytophthora parasitica INRA-310 hypothetical protein, variant 15 mRNA
onion1_contig_1464	8	1.16e-146	CU694305	H.parasitica DNA sequence from clone HpEmoy2-13P8, complete sequence
onion1_contig_1465	8	0	XM_009532995	Phytophthora sojae hypothetical protein partial mRNA
onion1_contig_1466	12	1.23e-135	XM_002908221	Phytophthora infestans T30-4 conserved hypothetical protein (PITG_01640) mRNA, complete cds
onion1_contig_1467	8	1.95e-124	XM_009522448	Phytophthora sojae hypothetical protein partial mRNA
onion1_contig_1468	10	3.72e-130	XM_009519483	Phytophthora sojae hypothetical protein partial mRNA
onion1_contig_1469	8	9.64e-110	XM_008892026	Phytophthora parasitica INRA-310 hypothetical protein mRNA
onion1_contig_147	8	5.54e-40	MF523229	Phytophthora infestans strain LJ16080306 internal transcribed spacer 1, partial sequence; 5.8S ribosomal RNA gene and internal transcribed spacer 2, complete sequence; and 28S ribosomal RNA gene, partial sequence
onion1_contig_1470	4	1.05e-33	XM_008897819	Phytophthora parasitica INRA-310 hypothetical protein, variant partial mRNA
onion1_contig_1471	3	3.73e-64	XM_008909848	Phytophthora parasitica INRA-310 hypothetical protein, variant mRNA
onion1_contig_1472	8	9.64e-90	XM_008907953	Phytophthora parasitica INRA-310 hypothetical protein mRNA
onion1_contig_1473	8	2.28e-36	XM_008911634	Phytophthora parasitica INRA-310 hypothetical protein, variant mRNA
onion1_contig_1474	2	2.27e-19	XM_009524487	Phytophthora sojae hypothetical protein partial mRNA
onion1_contig_1475	8	6.57e-94	XM_002904035	Phytophthora infestans T30-4 autophagy-related protein, putative (PITG_07865) mRNA, complete cds
onion1_contig_1476	8	1.96e-81	XM_008891780	Phytophthora parasitica INRA-310 hypothetical protein partial mRNA
onion1_contig_1478	8	0	XM_002900881	Phytophthora infestans T30-4 conserved hypothetical protein (PITG_12327) mRNA, complete cds
onion1_contig_1479	8	4.26e-151	XM_002904698	Phytophthora infestans T30-4 paired amphipathic helix protein Sin3, putative (PITG_06753) mRNA, complete cds
onion1_contig_148	11	1.25e-111	XM_009517591	Phytophthora sojae hypothetical protein mRNA
onion1_contig_1480	79	0	XM_008904255	Phytophthora parasitica INRA-310 hypothetical protein mRNA
onion1_contig_1481	10	9.76e-69	XM_008917614	Phytophthora parasitica INRA-310 hypothetical protein mRNA
onion1_contig_1482	8	1.28e-18	MF523229	Phytophthora infestans strain LJ16080306 internal transcribed spacer 1, partial sequence; 5.8S ribosomal RNA gene and internal transcribed spacer 2, complete sequence; and 28S ribosomal RNA gene, partial sequence
onion1_contig_1483	3	2.58e-27	XM_008900141	Phytophthora parasitica INRA-310 TKL protein kinase mRNA
onion1_contig_1484	8	2.87e-60	XM_002908490	Phytophthora infestans T30-4 COPII coat assembly protein SEC16, putative (PITG_01947) mRNA, complete cds
onion1_contig_1485	8	5.81e-96	XM_002906026	Phytophthora infestans T30-4 tripeptidyl-peptidase, putative (PITG_04457) mRNA, complete cds
onion1_contig_1486	8	1.23e-152	XM_009518493	Phytophthora sojae hypothetical protein partial mRNA
onion1_contig_1487	8	6.63e-131	BT031951	Phytophthora capsici clone CBOT105-C24 mRNA sequence
onion1_contig_1488	8	0	XM_008905666	Phytophthora parasitica INRA-310 hypothetical protein mRNA
onion1_contig_1489	8	5.44e-75	XM_002906148	Phytophthora infestans T30-4 conserved hypothetical protein (PITG_03101) mRNA, complete cds
onion1_contig_149	8	5.81e-147	XM_009534660	Phytophthora sojae hypothetical protein mRNA
onion1_contig_1490	8	0	XM_008908016	Phytophthora parasitica INRA-310 hypothetical protein mRNA
onion1_contig_1491	8	3.42e-108	XM_008916987	Phytophthora parasitica INRA-310 hypothetical protein mRNA
onion1_contig_1492	8	3.75e-128	AY273953	Peronospora alpicola large subunit ribosomal RNA gene, partial sequence
onion1_contig_1493	8	0	XM_009520869	Phytophthora sojae hypothetical protein partial mRNA
onion1_contig_1494	5	4.79e-64	XM_002898691	Phytophthora infestans T30-4 conserved hypothetical protein (PITG_15293) mRNA, complete cds
onion1_contig_1495	12	1.51e-87	XM_009520819	Phytophthora sojae hypothetical protein partial mRNA
onion1_contig_1496	10	4.66e-49	BT032275	Phytophthora capsici clone CBOT165-P22 mRNA sequence
onion1_contig_1497	6	0	XM_008911215	Phytophthora parasitica INRA-310 hypothetical protein partial mRNA
onion1_contig_1498	31	2e-86	XM_009526201	Phytophthora sojae hypothetical protein partial mRNA
onion1_contig_1499	9	4.49e-31	KT893456	Peronospora tabacina isolate 968-S-26 mitochondrion, complete genome
onion1_contig_15	16	3.74e-71	XR_608069	Phytophthora parasitica INRA-310 28S ribosomal RNA partial rRNA
onion1_contig_150	8	0	CU694965	H.parasitica DNA sequence from clone HpEmoy2-17G5, complete sequence
onion1_contig_1500	8	5.56e-76	MF784751	Peronospora sp. voucher KUS-F25822 internal transcribed spacer 1, partial sequence; 5.8S ribosomal RNA gene, complete sequence; and internal transcribed spacer 2, partial sequence
onion1_contig_1501	11	5.5e-95	XM_009524868	Phytophthora sojae hypothetical protein partial mRNA
onion1_contig_1502	12	1.06e-82	XM_008911387	Phytophthora parasitica INRA-310 hypothetical protein, variant 3 mRNA
onion1_contig_1503	16	3.78e-80	XM_008893927	Phytophthora parasitica INRA-310 hypothetical protein partial mRNA
onion1_contig_1504	8	5.81e-111	XM_008892344	Phytophthora parasitica INRA-310 hypothetical protein, variant 1 mRNA
onion1_contig_1505	8	1.73e-139	XM_009521015	Phytophthora sojae hypothetical protein partial mRNA
onion1_contig_1506	10	2.17e-125	XM_008916671	Phytophthora parasitica INRA-310 hypothetical protein mRNA
onion1_contig_1507	7	2.47e-40	XM_008907492	Phytophthora parasitica INRA-310 Atypical/RIO protein kinase mRNA
onion1_contig_1508	10	1.4e-153	XM_002905163	Phytophthora infestans T30-4 exopolysaccharide phosphotransferase, putative (PITG_07276) mRNA, complete cds
onion1_contig_1509	3	0	XM_008912084	Phytophthora parasitica INRA-310 hypothetical protein partial mRNA
onion1_contig_151	12	0	XM_008911424	Phytophthora parasitica INRA-310 hypothetical protein mRNA
onion1_contig_1510	11	5.09e-83	XM_008914112	Phytophthora parasitica INRA-310 hypothetical protein mRNA
onion1_contig_1511	9	3.84e-44	XM_008911531	Phytophthora parasitica INRA-310 hypothetical protein mRNA
onion1_contig_1512	8	3.61e-77	XM_009516876	Phytophthora sojae hypothetical protein mRNA
onion1_contig_1513	9	1.35e-64	XM_008914472	Phytophthora parasitica INRA-310 hypothetical protein mRNA
onion1_contig_1514	3	2.24e-47	XM_008901584	Phytophthora parasitica INRA-310 hypothetical protein partial mRNA
onion1_contig_1515	8	5.09e-107	XM_009519061	Phytophthora sojae hypothetical protein mRNA
onion1_contig_1516	8	1.22e-108	XM_009524444	Phytophthora sojae phospholipase D-like protein partial mRNA
onion1_contig_1517	8	1.19e-172	XM_008904888	Phytophthora parasitica INRA-310 hypothetical protein, variant 1 mRNA
onion1_contig_1518	8	4.2e-51	MF784751	Peronospora sp. voucher KUS-F25822 internal transcribed spacer 1, partial sequence; 5.8S ribosomal RNA gene, complete sequence; and internal transcribed spacer 2, partial sequence
onion1_contig_1519	8	7.42e-86	XM_008917576	Phytophthora parasitica INRA-310 hypothetical protein mRNA
onion1_contig_152	8	1.22e-147	XM_008898017	Phytophthora parasitica INRA-310 hypothetical protein mRNA
onion1_contig_1520	2	3.28e-19	XM_002901628	Phytophthora infestans T30-4 kinesin-like protein (PITG_10859) mRNA, complete cds
onion1_contig_1521	8	1.42e-179	XM_002904843	Phytophthora infestans T30-4 Amino Acid/Auxin Permease (AAAP) Family (PITG_06912) mRNA, complete cds
onion1_contig_1522	11	1.83e-137	XM_008901368	Phytophthora parasitica INRA-310 hypothetical protein, variant 2 mRNA
onion1_contig_1523	5	1.54e-145	XM_009519250	Phytophthora sojae hypothetical protein mRNA
onion1_contig_1524	13	9.56e-117	XM_009520646	Phytophthora sojae hypothetical protein partial mRNA
onion1_contig_1525	11	3.03e-91	XR_608069	Phytophthora parasitica INRA-310 28S ribosomal RNA partial rRNA
onion1_contig_1526	8	1.44e-50	XM_009537032	Phytophthora sojae hypothetical protein partial mRNA
onion1_contig_1527	8	0	XM_009535095	Phytophthora sojae hypothetical protein partial mRNA
onion1_contig_1528	8	2.83e-128	XM_008900161	Phytophthora parasitica INRA-310 hypothetical protein mRNA
onion1_contig_1529	11	1.03e-40	XM_009541429	Phytophthora sojae hypothetical protein mRNA
onion1_contig_153	8	0	XM_008892415	Phytophthora parasitica INRA-310 hypothetical protein partial mRNA
onion1_contig_1530	8	7.68e-168	XM_008892267	Phytophthora parasitica INRA-310 hypothetical protein partial mRNA
onion1_contig_1531	8	1.46e-146	XM_009534278	Phytophthora sojae hypothetical protein partial mRNA
onion1_contig_1532	1	5.06e-19	CU694977	H.parasitica DNA sequence from clone HpEmoy2-17L2, complete sequence
onion1_contig_1533	8	7.47e-113	XM_008897660	Phytophthora parasitica INRA-310 hypothetical protein mRNA
onion1_contig_1534	10	2.9e-104	XM_008910439	Phytophthora parasitica INRA-310 hypothetical protein partial mRNA
onion1_contig_1535	4	5.23e-80	BT032138	Phytophthora capsici clone CBOT137-H09 mRNA sequence
onion1_contig_1536	9	1.43e-171	XM_009520111	Phytophthora sojae membrane alanine aminopeptidase partial mRNA
onion1_contig_1537	8	1.02e-52	XM_008892747	Phytophthora parasitica INRA-310 hypothetical protein partial mRNA
onion1_contig_1538	2	3.38e-78	XM_008915217	Phytophthora parasitica INRA-310 hypothetical protein partial mRNA
onion1_contig_1539	8	4.72e-31	AY273959	Peronospora pulveracea large subunit ribosomal RNA gene, partial sequence
onion1_contig_154	8	0	XM_009523889	Phytophthora sojae hypothetical protein partial mRNA
onion1_contig_1540	8	2.77e-180	XM_009525487	Phytophthora sojae hypothetical protein partial mRNA
onion1_contig_1541	8	3.86e-83	XR_608069	Phytophthora parasitica INRA-310 28S ribosomal RNA partial rRNA
onion1_contig_1542	8	7.12e-37	XM_008909847	Phytophthora parasitica INRA-310 hypothetical protein mRNA
onion1_contig_1543	8	2.38e-180	XM_008905575	Phytophthora parasitica INRA-310 glutathione-disulfide reductase mRNA
onion1_contig_1544	10	2.39e-164	XM_008903874	Phytophthora parasitica INRA-310 hypothetical protein mRNA
onion1_contig_1545	8	0	XM_009521016	Phytophthora sojae hypothetical protein mRNA
onion1_contig_1546	8	1.39e-95	XM_009526069	Phytophthora sojae hypothetical protein partial mRNA
onion1_contig_1547	8	6.36e-119	CU694973	H.parasitica DNA sequence from clone HpEmoy2-24D22, complete sequence
onion1_contig_1548	9	1.81e-74	XM_008894135	Phytophthora parasitica INRA-310 hypothetical protein mRNA
onion1_contig_1549	3	3.09e-77	XM_009524089	Phytophthora sojae hypothetical protein partial mRNA
onion1_contig_155	8	4.54e-94	XM_008898093	Phytophthora parasitica INRA-310 hypothetical protein partial mRNA
onion1_contig_1550	8	0	XM_002906227	Phytophthora infestans T30-4 Voltage-gated Ion Channel (VIC) Superfamily (PITG_03188) mRNA, complete cds
onion1_contig_1551	10	0	XM_009525038	Phytophthora sojae hypothetical protein mRNA
onion1_contig_1552	8	4.06e-146	XM_008905708	Phytophthora parasitica INRA-310 hypothetical protein mRNA
onion1_contig_1553	8	2.23e-60	XM_002895097	Phytophthora infestans T30-4 conserved hypothetical protein (PITG_21140) mRNA, complete cds
onion1_contig_1554	6	7.2e-97	XM_002996976	Phytophthora infestans T30-4 HECT E3 ubiquitin ligase, putative (PITG_23159) mRNA, complete cds
onion1_contig_1555	8	1.03e-165	XM_009524996	Phytophthora sojae hypothetical protein partial mRNA
onion1_contig_1556	3	0	XM_009525640	Phytophthora sojae hypothetical protein partial mRNA
onion1_contig_1557	6	2.52e-142	XM_002897125	Phytophthora infestans T30-4 conserved hypothetical protein (PITG_16645) mRNA, complete cds
onion1_contig_1558	8	1.61e-117	XM_009530497	Phytophthora sojae hypothetical protein partial mRNA
onion1_contig_1559	9	3.95e-64	CU694972	H.parasitica DNA sequence from clone HpEmoy2-18K24, complete sequence
onion1_contig_156	8	1.81e-172	XM_009539338	Phytophthora sojae hypothetical protein partial mRNA
onion1_contig_1560	8	2.85e-71	XM_002901605	Phytophthora infestans T30-4 protein recA (PITG_10832) mRNA, complete cds
onion1_contig_1561	8	1.54e-69	XM_009524090	Phytophthora sojae hypothetical protein partial mRNA
onion1_contig_1563	8	0	BT031863	Phytophthora capsici clone CBOT85-L23 mRNA sequence
onion1_contig_1564	8	8.06e-35	CU694311	H.parasitica DNA sequence from clone HpEmoy2-6I10, complete sequence
onion1_contig_1565	8	9.71e-35	XM_002908046	Phytophthora infestans T30-4 conserved hypothetical protein (PITG_01426) mRNA, complete cds
onion1_contig_1566	8	7.53e-75	CU469394	H.parasitica DNA sequence from clone HpEmoy2-18C10, complete sequence
onion1_contig_1567	12	0	XM_002904622	Phytophthora infestans T30-4 protein kinase, putative (PITG_07731) mRNA, complete cds
onion1_contig_1568	20	7.07e-87	XM_008895424	Phytophthora parasitica INRA-310 hypothetical protein mRNA
onion1_contig_1569	11	1.28e-109	XM_008913727	Phytophthora parasitica INRA-310 hypothetical protein partial mRNA
onion1_contig_157	12	0	XM_008902522	Phytophthora parasitica INRA-310 hypothetical protein partial mRNA
onion1_contig_1571	8	2.98e-52	XM_002904106	Phytophthora infestans T30-4 conserved hypothetical protein (PITG_07946) mRNA, complete cds
onion1_contig_1573	8	9.35e-137	XM_009522744	Phytophthora sojae hypothetical protein partial mRNA
onion1_contig_1574	8	8.58e-137	XM_008893639	Phytophthora parasitica INRA-310 hypothetical protein, variant 4 mRNA
onion1_contig_1575	7	0	BT032259	Phytophthora capsici clone CBOT165-D02 mRNA sequence
onion1_contig_1576	4	3.57e-71	XM_008904053	Phytophthora parasitica INRA-310 hypothetical protein partial mRNA
onion1_contig_1577	10	9.14e-162	XM_008916397	Phytophthora parasitica INRA-310 hypothetical protein mRNA
onion1_contig_1578	8	0	XM_009538501	Phytophthora sojae hypothetical protein partial mRNA
onion1_contig_1579	10	1.34e-50	XM_009516752	Phytophthora sojae hypothetical protein partial mRNA
onion1_contig_158	8	6.43e-136	XM_009535329	Phytophthora sojae hypothetical protein partial mRNA
onion1_contig_1581	8	3.56e-81	AY035475	Peronospora boni-henrici isolate AR 167 large subunit ribosomal RNA gene, partial sequence
onion1_contig_1582	8	2.75e-129	XM_002899046	Phytophthora infestans T30-4 riboflavin biosynthesis protein ribBA, putative (PITG_14918) mRNA, complete cds
onion1_contig_1583	8	1.42e-87	XM_002902243	Phytophthora infestans T30-4 L-2-hydroxyglutarate dehydrogenase, putative (PITG_10509) mRNA, complete cds
onion1_contig_1584	8	1.17e-71	XM_008904074	Phytophthora parasitica INRA-310 hypothetical protein mRNA
onion1_contig_1585	6	6.4e-48	XM_009522302	Phytophthora sojae hypothetical protein partial mRNA
onion1_contig_1586	10	1.38e-97	XM_009541429	Phytophthora sojae hypothetical protein mRNA
onion1_contig_1587	16	2.75e-67	XM_009541429	Phytophthora sojae hypothetical protein mRNA
onion1_contig_1588	8	0	XM_009532084	Phytophthora sojae hypothetical protein partial mRNA
onion1_contig_1589	8	1.53e-180	XM_008903924	Phytophthora parasitica INRA-310 hypothetical protein mRNA
onion1_contig_159	12	1.25e-80	XR_608069	Phytophthora parasitica INRA-310 28S ribosomal RNA partial rRNA
onion1_contig_1591	10	1.44e-160	XM_009521601	Phytophthora sojae hypothetical protein partial mRNA
onion1_contig_1592	8	2.4e-67	MF784751	Peronospora sp. voucher KUS-F25822 internal transcribed spacer 1, partial sequence; 5.8S ribosomal RNA gene, complete sequence; and internal transcribed spacer 2, partial sequence
onion1_contig_1593	16	8.97e-36	MF784751	Peronospora sp. voucher KUS-F25822 internal transcribed spacer 1, partial sequence; 5.8S ribosomal RNA gene, complete sequence; and internal transcribed spacer 2, partial sequence
onion1_contig_1594	8	5.73e-126	KM058101	Peronospora ranunculi isolate HV2293 18S ribosomal RNA gene, partial sequence; internal transcribed spacer 1, 5.8S ribosomal RNA gene, and internal transcribed spacer 2, complete sequence; and 28S ribosomal RNA gene, partial sequence
onion1_contig_1595	8	4.65e-125	XM_008903779	Phytophthora parasitica INRA-310 hypothetical protein, variant 3 mRNA
onion1_contig_1596	8	8.46e-106	XM_009535050	Phytophthora sojae hypothetical protein partial mRNA
onion1_contig_1598	8	2.41e-136	XM_008904488	Phytophthora parasitica INRA-310 hypothetical protein mRNA
onion1_contig_1599	9	5.16e-133	XM_008907038	Phytophthora parasitica INRA-310 hypothetical protein partial mRNA
onion1_contig_16	8	2.3e-80	XM_008892562	Phytophthora parasitica INRA-310 hypothetical protein partial mRNA
onion1_contig_160	8	0	KT893456	Peronospora tabacina isolate 968-S-26 mitochondrion, complete genome
onion1_contig_1600	8	7.57e-99	XM_009527253	Phytophthora sojae hypothetical protein partial mRNA
onion1_contig_1601	8	0	XM_008912132	Phytophthora parasitica INRA-310 hypothetical protein mRNA
onion1_contig_1602	8	4.69e-132	XM_008906183	Phytophthora parasitica INRA-310 hypothetical protein mRNA
onion1_contig_1603	6	4.86e-62	XM_009531242	Phytophthora sojae hypothetical protein partial mRNA
onion1_contig_1604	5	1.08e-115	XM_002908776	Phytophthora infestans T30-4 conserved hypothetical protein (PITG_00197) mRNA, complete cds
onion1_contig_1605	8	8.63e-62	XM_008899755	Phytophthora parasitica INRA-310 hypothetical protein mRNA
onion1_contig_1606	35	7.44e-164	XM_008903242	Phytophthora parasitica INRA-310 hypothetical protein mRNA
onion1_contig_1607	8	2.85e-111	XM_009535355	Phytophthora sojae hypothetical protein partial mRNA
onion1_contig_1608	8	4.91e-56	XM_009519452	Phytophthora sojae hypothetical protein partial mRNA
onion1_contig_1609	8	2.04e-130	XM_008912440	Phytophthora parasitica INRA-310 ribosomal protein L11 mRNA
onion1_contig_161	8	3.24e-170	XM_008907260	Phytophthora parasitica INRA-310 hypothetical protein mRNA
onion1_contig_1610	8	0	XM_008913267	Phytophthora parasitica INRA-310 hypothetical protein mRNA
onion1_contig_1611	8	3.75e-13	KU161590	Peronospora aconiti 28S ribosomal RNA gene, partial sequence
onion1_contig_1612	8	0	XM_008893326	Phytophthora parasitica INRA-310 hypothetical protein mRNA
onion1_contig_1613	12	1.55e-58	XM_008914042	Phytophthora parasitica INRA-310 hypothetical protein partial mRNA
onion1_contig_1614	9	1.67e-105	CU855825	H.parasitica DNA sequence from clone HpEmoy2-12G4, complete sequence
onion1_contig_1615	8	2.17e-22	XM_002903953	Phytophthora infestans T30-4 Crinkler (CRN) family protein (PITG_22856) mRNA, complete cds
onion1_contig_1616	16	3.64e-44	KF041005	Plasmopara sp. HV-2014a large subunit ribosomal RNA gene, partial sequence
onion1_contig_1617	8	1.44e-136	XM_008897879	Phytophthora parasitica INRA-310 hypothetical protein mRNA
onion1_contig_1618	8	1.42e-108	XM_002901772	Phytophthora infestans T30-4 conserved hypothetical protein (PITG_11029) mRNA, complete cds
onion1_contig_1619	3	1.52e-94	XM_009528675	Phytophthora sojae hypothetical protein partial mRNA
onion1_contig_162	8	7.41e-73	XM_009520655	Phytophthora sojae hypothetical protein mRNA
onion1_contig_1620	8	1.54e-87	XM_009519307	Phytophthora sojae hypothetical protein partial mRNA
onion1_contig_1621	8	2.23e-135	XM_009528902	Phytophthora sojae hypothetical protein partial mRNA >gi|695468091|ref|XM_009541491.1| Phytophthora sojae hypothetical protein partial mRNA
onion1_contig_1622	8	2.67e-97	XM_009528177	Phytophthora sojae hypothetical protein partial mRNA
onion1_contig_1623	3	2.4e-60	XM_008912084	Phytophthora parasitica INRA-310 hypothetical protein partial mRNA
onion1_contig_1624	11	4.36e-104	XM_008904961	Phytophthora parasitica INRA-310 hypothetical protein partial mRNA
onion1_contig_1625	7	0	XM_008891793	Phytophthora parasitica INRA-310 hypothetical protein mRNA
onion1_contig_1626	8	2.43e-150	CU469391	H.parasitica DNA sequence from clone HpEmoy2-16C24, complete sequence
onion1_contig_1627	7	2.28e-129	XM_009539058	Phytophthora sojae hypothetical protein mRNA
onion1_contig_1628	11	0	CU694308	H.parasitica DNA sequence from clone HpEmoy2-5A23, complete sequence
onion1_contig_1629	5	2.02e-28	XM_009521456	Phytophthora sojae hypothetical protein partial mRNA
onion1_contig_163	8	0	XM_008912109	Phytophthora parasitica INRA-310 hypothetical protein mRNA
onion1_contig_1630	9	2.85e-154	XM_008900425	Phytophthora parasitica INRA-310 hypothetical protein partial mRNA
onion1_contig_1631	8	0	CU681819	H.parasitica DNA sequence from clone HpEmoy2-18I23, complete sequence
onion1_contig_1632	9	0	XM_009517401	Phytophthora sojae hypothetical protein partial mRNA
onion1_contig_1633	8	1.56e-94	XM_008904299	Phytophthora parasitica INRA-310 hypothetical protein, variant mRNA
onion1_contig_1634	8	1.2e-90	XM_002894767	Phytophthora infestans T30-4 cyclin-dependent kinase, putative (PITG_21504) mRNA, complete cds
onion1_contig_1635	8	0	XM_008907120	Phytophthora parasitica INRA-310 citrate (Si)-synthase, eukaryotic mRNA
onion1_contig_1636	13	1.42e-51	XM_008908797	Phytophthora parasitica INRA-310 hypothetical protein, variant 4 mRNA
onion1_contig_1637	8	7.51e-174	XM_002900002	Phytophthora infestans T30-4 protein kinase, putative (PITG_13415) mRNA, complete cds
onion1_contig_1638	13	0	XM_008904738	Phytophthora parasitica INRA-310 hypothetical protein mRNA
onion1_contig_1639	11	1.05e-166	XM_008898986	Phytophthora parasitica INRA-310 hypothetical protein, variant 2 mRNA
onion1_contig_164	8	0	XM_009541635	Phytophthora sojae hypothetical protein partial mRNA
onion1_contig_1640	4	1.4e-55	XM_008891793	Phytophthora parasitica INRA-310 hypothetical protein mRNA
onion1_contig_1641	8	3.59e-103	XM_009538809	Phytophthora sojae hypothetical protein partial mRNA
onion1_contig_1642	8	1.13e-133	BT032607	Phytophthora capsici clone CBOU129-F17 mRNA sequence
onion1_contig_1643	8	0	XM_009517398	Phytophthora sojae hypothetical protein partial mRNA
onion1_contig_1644	3	7.84e-130	XM_008892559	Phytophthora parasitica INRA-310 hypothetical protein partial mRNA
onion1_contig_1645	9	8.84e-129	XM_009536504	Phytophthora sojae hypothetical protein partial mRNA
onion1_contig_1646	8	4.2e-117	XM_008910723	Phytophthora parasitica INRA-310 hypothetical protein mRNA
onion1_contig_1647	2	5.09e-11	XM_008907981	Phytophthora parasitica INRA-310 hypothetical protein partial mRNA
onion1_contig_1648	7	1.02e-82	XM_008908489	Phytophthora parasitica INRA-310 hypothetical protein mRNA
onion1_contig_1649	8	1.05e-162	XM_008910977	Phytophthora parasitica INRA-310 hypothetical protein mRNA
onion1_contig_165	8	0	XM_008902682	Phytophthora parasitica INRA-310 hypothetical protein, variant mRNA
onion1_contig_1650	8	4.45e-133	XM_008905364	Phytophthora parasitica INRA-310 hypothetical protein mRNA
onion1_contig_1651	16	1.37e-28	MF784751	Peronospora sp. voucher KUS-F25822 internal transcribed spacer 1, partial sequence; 5.8S ribosomal RNA gene, complete sequence; and internal transcribed spacer 2, partial sequence
onion1_contig_1652	11	1.76e-151	CU694662	H.parasitica DNA sequence from clone HpEmoy2-17O1, complete sequence
onion1_contig_1653	8	0	BT031686	Phytophthora capsici clone CBOT57-F21 mRNA sequence
onion1_contig_1654	8	6.13e-174	XM_009535271	Phytophthora sojae hypothetical protein mRNA
onion1_contig_1655	10	3.39e-153	XM_008914377	Phytophthora parasitica INRA-310 hypothetical protein, variant 1 mRNA
onion1_contig_1656	8	1.61e-89	XM_002897343	Phytophthora infestans T30-4 calcineurin-like phosphoesterase (PITG_16326) mRNA, complete cds
onion1_contig_1657	3	1.31e-63	XM_009540703	Phytophthora sojae hypothetical protein partial mRNA
onion1_contig_1658	11	0	XM_002898446	Phytophthora infestans T30-4 choline-phosphate cytidylyltransferase B (PITG_14589) mRNA, complete cds
onion1_contig_1659	8	0	XM_009518832	Phytophthora sojae hypothetical protein partial mRNA
onion1_contig_1660	10	4.2e-76	XM_008899637	Phytophthora parasitica INRA-310 hypothetical protein mRNA
onion1_contig_1661	9	1.53e-11	XM_008917620	Phytophthora parasitica INRA-310 hypothetical protein mRNA
onion1_contig_1662	9	6.14e-74	XM_009527460	Phytophthora sojae hypothetical protein partial mRNA
onion1_contig_1663	8	6.21e-68	XM_002906625	Phytophthora infestans T30-4 signal recognition particle receptor subunit alpha (PITG_03614) mRNA, complete cds
onion1_contig_1664	10	6.2e-105	CU469394	H.parasitica DNA sequence from clone HpEmoy2-18C10, complete sequence
onion1_contig_1665	8	0	CU638820	H.parasitica DNA sequence from clone HpEmoy2-16E6, complete sequence
onion1_contig_1666	5	1.79e-111	XM_009536370	Phytophthora sojae hypothetical protein partial mRNA
onion1_contig_1667	4	4.52e-146	XM_002905295	Phytophthora infestans T30-4 conserved hypothetical protein (PITG_04582) mRNA, complete cds
onion1_contig_1668	8	1.9e-42	XM_009539105	Phytophthora sojae hypothetical protein partial mRNA
onion1_contig_1669	16	7.75e-138	XM_008913294	Phytophthora parasitica INRA-310 GTP-binding protein TypA/BipA mRNA
onion1_contig_167	8	0	XM_002901921	Phytophthora infestans T30-4 Rab2 family GTPase, putative (PITG_11205) mRNA, complete cds
onion1_contig_1670	7	2.44e-123	XM_009520583	Phytophthora sojae hypothetical protein partial mRNA
onion1_contig_1671	10	0	XM_009536395	Phytophthora sojae hypothetical protein partial mRNA
onion1_contig_1673	8	3.07e-130	XM_008911328	Phytophthora parasitica INRA-310 hypothetical protein, variant mRNA
onion1_contig_1674	8	5.3e-170	XM_009527416	Phytophthora sojae hypothetical protein mRNA
onion1_contig_1675	4	3.95e-63	XM_008917614	Phytophthora parasitica INRA-310 hypothetical protein mRNA
onion1_contig_1676	11	3.39e-77	XM_008917953	Phytophthora parasitica INRA-310 hypothetical protein mRNA
onion1_contig_1677	8	0	XM_009528219	Phytophthora sojae hypothetical protein partial mRNA
onion1_contig_1678	8	1.17e-38	XM_009536161	Phytophthora sojae hypothetical protein mRNA
onion1_contig_1679	8	2.53e-22	KX250920	Phytophthora frigida isolate 47G8(ex-type) 28S ribosomal RNA gene, partial sequence
onion1_contig_168	8	1.51e-52	XM_008892389	Phytophthora parasitica INRA-310 hypothetical protein partial mRNA
onion1_contig_1680	10	2.55e-145	CU611060	H.parasitica DNA sequence from clone HpEmoy2-21B10, complete sequence
onion1_contig_1681	8	1.34e-177	XM_002907771	Phytophthora infestans T30-4 choline dehydrogenase, putative (PITG_02968) mRNA, complete cds
onion1_contig_1682	8	3.92e-114	XM_008907038	Phytophthora parasitica INRA-310 hypothetical protein partial mRNA
onion1_contig_1683	8	1.52e-157	XM_008903539	Phytophthora parasitica INRA-310 hypothetical protein mRNA
onion1_contig_1684	9	4.81e-135	XM_008900451	Phytophthora parasitica INRA-310 hypothetical protein mRNA
onion1_contig_1685	44	9.62e-104	XM_008918419	Phytophthora parasitica INRA-310 hypothetical protein mRNA
onion1_contig_1686	10	6.05e-82	XM_008909759	Phytophthora parasitica INRA-310 hypothetical protein partial mRNA
onion1_contig_1687	8	9.56e-66	XM_008915227	Phytophthora parasitica INRA-310 hypothetical protein partial mRNA
onion1_contig_1688	13	2.76e-93	XM_008916379	Phytophthora parasitica INRA-310 hypothetical protein partial mRNA
onion1_contig_1689	8	1.4e-92	XM_009517154	Phytophthora sojae hypothetical protein partial mRNA
onion1_contig_169	9	0	XM_009516948	Phytophthora sojae hypothetical protein partial mRNA
onion1_contig_1690	8	1.06e-133	XM_009515594	Phytophthora sojae hypothetical protein partial mRNA
onion1_contig_1691	5	7.28e-97	XM_002904941	Phytophthora infestans T30-4 conserved hypothetical protein (PITG_07021) mRNA, complete cds
onion1_contig_1692	10	0	XM_008901534	Phytophthora parasitica INRA-310 hypothetical protein, variant 3 mRNA
onion1_contig_1693	8	0	XM_002999119	Phytophthora infestans T30-4 nucleolar protein Nop56 (PITG_05534) mRNA, complete cds
onion1_contig_1694	8	2.61e-136	XM_009515539	Phytophthora sojae hypothetical protein partial mRNA
onion1_contig_1695	8	1.36e-114	XM_009524712	Phytophthora sojae hypothetical protein partial mRNA
onion1_contig_1696	8	2.42e-168	XM_009536425	Phytophthora sojae hypothetical protein partial mRNA
onion1_contig_1697	9	2.3e-60	XM_008913546	Phytophthora parasitica INRA-310 hypothetical protein, variant 2 mRNA
onion1_contig_1698	9	8.88e-129	XM_002894764	Phytophthora infestans T30-4 calcium/calmodulin dependent protein kinase, putative (PITG_21501) mRNA, complete cds
onion1_contig_1699	11	3.45e-82	XM_009517826	Phytophthora sojae hypothetical protein partial mRNA
onion1_contig_170	10	0	XM_009533316	Phytophthora sojae hypothetical protein mRNA
onion1_contig_1700	8	0	XM_008897819	Phytophthora parasitica INRA-310 hypothetical protein, variant partial mRNA
onion1_contig_1701	4	6.87e-91	XM_009530969	Phytophthora sojae hypothetical protein partial mRNA
onion1_contig_1702	7	4.81e-81	XM_008892401	Phytophthora parasitica INRA-310 hypothetical protein mRNA
onion1_contig_1703	12	0	XM_008905760	Phytophthora parasitica INRA-310 hypothetical protein, variant 1 mRNA
onion1_contig_1704	3	6.22e-68	XM_008899169	Phytophthora parasitica INRA-310 hypothetical protein mRNA
onion1_contig_1705	12	0	XM_008914116	Phytophthora parasitica INRA-310 hypothetical protein mRNA
onion1_contig_1706	8	7.15e-81	XM_009521248	Phytophthora sojae hypothetical protein partial mRNA
onion1_contig_1707	8	8.32e-29	AB254193	Pythium sp. AP genes for 28S rRNA, IGS, 5S rRNA, partial and complete sequence, strain: AP-1, AP-2 and AP-3
onion1_contig_1708	8	1.54e-137	XM_009531917	Phytophthora sojae hypothetical protein mRNA
onion1_contig_1709	5	0	XM_008915915	Phytophthora parasitica INRA-310 hypothetical protein partial mRNA
onion1_contig_171	8	1.27e-162	XM_008918315	Phytophthora parasitica INRA-310 hypothetical protein, variant 5 mRNA
onion1_contig_1710	8	0	XM_009531101	Phytophthora sojae hypothetical protein partial mRNA
onion1_contig_1711	8	3.23e-148	XM_008895064	Phytophthora parasitica INRA-310 hypothetical protein mRNA
onion1_contig_1712	10	0	BT031660	Phytophthora capsici clone CBOT53-G11 mRNA sequence
onion1_contig_1713	8	8.72e-67	XM_008900803	Phytophthora parasitica INRA-310 hypothetical protein mRNA
onion1_contig_1714	24	0	CU694974	H.parasitica DNA sequence from clone HpEmoy2-13A12, complete sequence
onion1_contig_1715	4	3.45e-31	XM_008897775	Phytophthora parasitica INRA-310 hypothetical protein mRNA
onion1_contig_1716	8	1.56e-173	XM_008891809	Phytophthora parasitica INRA-310 hypothetical protein, variant 1 mRNA
onion1_contig_1717	10	1.47e-102	XM_009534359	Phytophthora sojae hypothetical protein partial mRNA
onion1_contig_1718	4	1.6e-93	XM_009522107	Phytophthora sojae hypothetical protein partial mRNA
onion1_contig_1719	10	0	XM_008891884	Phytophthora parasitica INRA-310 hypothetical protein mRNA
onion1_contig_172	8	0	XM_002906920	Phytophthora infestans T30-4 CTD small phosphatase-like protein, putative (PITG_03933) mRNA, complete cds
onion1_contig_1720	10	2.31e-61	XM_008893449	Phytophthora parasitica INRA-310 hypothetical protein, variant 2 mRNA
onion1_contig_1721	6	1.3e-119	XM_008909353	Phytophthora parasitica INRA-310 hypothetical protein, variant 5 mRNA
onion1_contig_1722	9	4.36e-178	XM_008911845	Phytophthora parasitica INRA-310 hypothetical protein mRNA
onion1_contig_1723	11	0	XM_002906585	Phytophthora infestans T30-4 phosphatidylinositol kinase (PIK-L3) (PITG_03571) mRNA, complete cds
onion1_contig_1724	12	6.96e-155	XM_008900016	Phytophthora parasitica INRA-310 hypothetical protein mRNA
onion1_contig_1725	8	9.01e-141	XM_008902552	Phytophthora parasitica INRA-310 hypothetical protein mRNA
onion1_contig_1726	8	1.57e-58	XM_008904488	Phytophthora parasitica INRA-310 hypothetical protein mRNA
onion1_contig_1727	8	8.45e-76	XM_008906830	Phytophthora parasitica INRA-310 hypothetical protein mRNA
onion1_contig_1728	7	4.83e-151	XM_008892110	Phytophthora parasitica INRA-310 hypothetical protein, variant mRNA
onion1_contig_1729	8	2.55e-111	XM_009525071	Phytophthora sojae hypothetical protein partial mRNA
onion1_contig_173	8	7.83e-143	BT031685	Phytophthora capsici clone CBOT57-F10 mRNA sequence
onion1_contig_1730	11	5.84e-111	XM_008904558	Phytophthora parasitica INRA-310 hypothetical protein mRNA
onion1_contig_1731	8	3.03e-45	XM_009527886	Phytophthora sojae hypothetical protein partial mRNA
onion1_contig_1732	8	7.28e-93	XM_009534821	Phytophthora sojae hypothetical protein partial mRNA
onion1_contig_1733	8	1.27e-90	XM_002905978	Phytophthora infestans T30-4 conserved hypothetical protein (PITG_04394) mRNA, complete cds
onion1_contig_1734	8	1.47e-146	XM_008897818	Phytophthora parasitica INRA-310 hypothetical protein partial mRNA
onion1_contig_1735	8	2.11e-98	XM_002908049	Phytophthora infestans T30-4 serine protease family S33, putative (PITG_01429) mRNA, complete cds
onion1_contig_1736	4	6.5e-113	XM_009521456	Phytophthora sojae hypothetical protein partial mRNA
onion1_contig_1737	9	0	XM_002896945	Phytophthora infestans T30-4 conserved hypothetical protein (PITG_17087) mRNA, complete cds
onion1_contig_1738	4	3.35e-76	XM_008916508	Phytophthora parasitica INRA-310 hypothetical protein, variant partial mRNA
onion1_contig_1739	8	0	XM_002908072	Phytophthora infestans T30-4 ubiquitin-specific protease, putative (PITG_01453) mRNA, complete cds
onion1_contig_174	9	6.4e-80	XM_008893859	Phytophthora parasitica INRA-310 hypothetical protein partial mRNA
onion1_contig_1740	8	0	XM_002909032	Phytophthora infestans T30-4 conserved hypothetical protein (PITG_00479) mRNA, complete cds
onion1_contig_1741	8	1.01e-58	XM_008902761	Phytophthora parasitica INRA-310 hypothetical protein, variant 1 mRNA
onion1_contig_1742	6	1.07e-166	XM_008914187	Phytophthora parasitica INRA-310 hypothetical protein, variant mRNA
onion1_contig_1743	8	0	XM_008898242	Phytophthora parasitica INRA-310 AGC protein kinase mRNA
onion1_contig_1744	8	1.75e-37	XM_008899140	Phytophthora parasitica INRA-310 hypothetical protein mRNA
onion1_contig_1745	9	1.11e-164	XM_008891921	Phytophthora parasitica INRA-310 hypothetical protein mRNA
onion1_contig_1746	3	1.21e-06	XM_009527574	Phytophthora sojae hypothetical protein partial mRNA
onion1_contig_1747	8	2.26e-180	XM_009535204	Phytophthora sojae hypothetical protein partial mRNA
onion1_contig_1748	8	8.47e-149	XM_002907654	Phytophthora infestans T30-4 U3 small nucleolar RNA-associated protein, putative (PITG_02808) mRNA, complete cds
onion1_contig_1749	8	2.11e-121	BT032195	Phytophthora capsici clone CBOT149-I15 mRNA sequence
onion1_contig_1750	8	9.51e-92	XM_008895424	Phytophthora parasitica INRA-310 hypothetical protein mRNA
onion1_contig_1751	8	0	XM_002909273	Phytophthora infestans T30-4 conserved hypothetical protein (PITG_00748) mRNA, complete cds
onion1_contig_1752	11	2.23e-80	XM_002906926	Phytophthora infestans T30-4 conserved hypothetical protein (PITG_03939) mRNA, complete cds
onion1_contig_1753	7	8.28e-36	XM_009535418	Phytophthora sojae hypothetical protein partial mRNA
onion1_contig_1754	10	2.98e-35	CU694661	H.parasitica DNA sequence from clone HpEmoy2-16I10, complete sequence
onion1_contig_1755	8	0	XM_009522568	Phytophthora sojae ABC transporter ABCG family partial mRNA
onion1_contig_1756	3	2.3e-169	XM_009526699	Phytophthora sojae hypothetical protein partial mRNA
onion1_contig_1757	9	2.69e-109	XM_008913417	Phytophthora parasitica INRA-310 hypothetical protein, variant mRNA
onion1_contig_1758	37	2.92e-155	XM_002909019	Phytophthora infestans T30-4 conserved hypothetical protein (PITG_00466) mRNA, complete cds
onion1_contig_1759	8	1.99e-53	XM_008912906	Phytophthora parasitica INRA-310 hypothetical protein mRNA
onion1_contig_176	4	7.53e-162	XM_002903524	Phytophthora infestans T30-4 conserved hypothetical protein (PITG_09285) mRNA, complete cds
onion1_contig_1760	9	5.44e-82	XM_008909538	Phytophthora parasitica INRA-310 hypothetical protein mRNA
onion1_contig_1761	8	1.49e-153	XM_009537491	Phytophthora sojae Avr1b-1 avirulence-like protein (Avh1b-126), partial mRNA
onion1_contig_1762	16	2.01e-69	MF784751	Peronospora sp. voucher KUS-F25822 internal transcribed spacer 1, partial sequence; 5.8S ribosomal RNA gene, complete sequence; and internal transcribed spacer 2, partial sequence
onion1_contig_1763	1	1.5e-18	XM_008907715	Phytophthora parasitica INRA-310 hypothetical protein partial mRNA
onion1_contig_1764	13	1.33e-25	XM_008903895	Phytophthora parasitica INRA-310 hypothetical protein, variant 7 mRNA
onion1_contig_1765	6	1.68e-55	XM_002997779	Phytophthora infestans T30-4 conserved hypothetical protein (PITG_18379) mRNA, complete cds
onion1_contig_1766	7	1.7e-80	XM_008898496	Phytophthora parasitica INRA-310 hypothetical protein, variant 3 mRNA
onion1_contig_1767	4	1.72e-132	XM_008897754	Phytophthora parasitica INRA-310 hypothetical protein partial mRNA
onion1_contig_1768	8	4.91e-74	XM_002903052	Phytophthora infestans T30-4 conserved hypothetical protein (PITG_09445) mRNA, complete cds
onion1_contig_1769	8	0	BT032240	Phytophthora capsici clone CBOT161-A04 mRNA sequence
onion1_contig_177	6	7.51e-74	CU694974	H.parasitica DNA sequence from clone HpEmoy2-13A12, complete sequence
onion1_contig_1770	10	2.74e-95	CU469401	H.parasitica DNA sequence from clone HpEmoy2-9P19, complete sequence
onion1_contig_1771	8	1.03e-128	XM_008916099	Phytophthora parasitica INRA-310 hypothetical protein mRNA
onion1_contig_1772	8	0	XM_009519755	Phytophthora sojae abc transporter partial mRNA
onion1_contig_1773	7	2e-16	XM_008911998	Phytophthora parasitica INRA-310 hypothetical protein mRNA
onion1_contig_1774	8	3.43e-90	XM_008892372	Phytophthora parasitica INRA-310 hypothetical protein mRNA
onion1_contig_1775	8	8.81e-73	XM_002894677	Phytophthora infestans T30-4 P-type ATPase (P-ATPase) Superfamily (PITG_22124) mRNA, complete cds
onion1_contig_1776	8	3.29e-128	XM_009526843	Phytophthora sojae hypothetical protein partial mRNA
onion1_contig_1777	8	2.01e-99	XM_008898032	Phytophthora parasitica INRA-310 hypothetical protein mRNA
onion1_contig_1778	9	1.48e-75	XM_009524772	Phytophthora sojae hypothetical protein partial mRNA
onion1_contig_1779	40	3.62e-121	XM_009531640	Phytophthora sojae hypothetical protein partial mRNA
onion1_contig_178	8	1.18e-89	KM058095	Peronospora ficariae isolate HV2610 18S ribosomal RNA gene, partial sequence; internal transcribed spacer 1, 5.8S ribosomal RNA gene, and internal transcribed spacer 2, complete sequence; and 28S ribosomal RNA gene, partial sequence
onion1_contig_1780	8	9.11e-104	XM_008897891	Phytophthora parasitica INRA-310 hypothetical protein mRNA
onion1_contig_1781	1	0.000611	CU672242	H.parasitica DNA sequence from clone HpEmoy2-5J7, complete sequence
onion1_contig_1782	8	0	XM_009517287	Phytophthora sojae hypothetical protein mRNA
onion1_contig_1783	8	2.53e-110	XM_009536856	Phytophthora sojae hypothetical protein mRNA
onion1_contig_1784	8	2.68e-137	XM_009535599	Phytophthora sojae hypothetical protein partial mRNA
onion1_contig_1785	8	6.91e-175	XM_009518455	Phytophthora sojae hypothetical protein partial mRNA
onion1_contig_1786	8	1.26e-58	XM_009520509	Phytophthora sojae hypothetical protein partial mRNA
onion1_contig_1787	8	2.87e-132	XM_008913778	Phytophthora parasitica INRA-310 hypothetical protein mRNA
onion1_contig_1788	9	5.05e-154	XM_008908807	Phytophthora parasitica INRA-310 hypothetical protein mRNA
onion1_contig_1789	7	2.02e-123	XM_008905874	Phytophthora parasitica INRA-310 hypothetical protein mRNA
onion1_contig_179	11	0	XM_009522419	Phytophthora sojae hypothetical protein partial mRNA
onion1_contig_1790	10	4.6e-174	XM_009524690	Phytophthora sojae hypothetical protein partial mRNA
onion1_contig_1791	10	6.94e-162	BT031594	Phytophthora capsici clone CBOT41-E17 mRNA sequence
onion1_contig_1792	4	1.8e-49	XM_008917582	Phytophthora parasitica INRA-310 hypothetical protein mRNA
onion1_contig_1793	12	1.33e-76	JQ683128	Phytophthora capsici laccase (lac1) gene, complete cds
onion1_contig_1794	9	1.95e-150	XM_009535565	Phytophthora sojae hypothetical protein partial mRNA
onion1_contig_1795	9	8.73e-96	CU672270	H.parasitica DNA sequence from clone HpEmoy2-20J10, complete sequence
onion1_contig_1796	8	0	XM_008910257	Phytophthora parasitica INRA-310 ATP synthase subunit beta, mitochondrial mRNA
onion1_contig_1797	8	3.69e-86	XM_008914616	Phytophthora parasitica INRA-310 hypothetical protein partial mRNA
onion1_contig_1798	12	0	XM_009520932	Phytophthora sojae hypothetical protein mRNA
onion1_contig_1799	8	0	XM_008906716	Phytophthora parasitica INRA-310 hypothetical protein mRNA
onion1_contig_18	9	0	XM_009523311	Phytophthora sojae hypothetical protein partial mRNA
onion1_contig_180	8	2.89e-69	XM_008891540	Phytophthora parasitica INRA-310 hypothetical protein mRNA
onion1_contig_1800	8	0	XM_008899165	Phytophthora parasitica INRA-310 hypothetical protein mRNA
onion1_contig_1801	8	6.91e-171	XM_002896161	Phytophthora infestans T30-4 pre-mRNA-processing factor 19, putative (PITG_19646) mRNA, complete cds
onion1_contig_1802	9	4.51e-176	XM_002904797	Phytophthora infestans T30-4 ATP-binding Cassette (ABC) Superfamily (PITG_06862) mRNA, complete cds
onion1_contig_1803	8	0	XM_009523587	Phytophthora sojae hypothetical protein partial mRNA
onion1_contig_1804	8	3.48e-128	XM_002901198	Phytophthora infestans T30-4 vacuolar protein sorting-associated protein, putative (PITG_11723) mRNA, complete cds
onion1_contig_1805	1	0.03	XM_009537121	Phytophthora sojae hypothetical protein mRNA
onion1_contig_1806	9	6.82e-176	XM_009539129	Phytophthora sojae hypothetical protein mRNA
onion1_contig_1807	9	0	XM_009534158	Phytophthora sojae hypothetical protein partial mRNA
onion1_contig_1808	8	1.12e-114	XM_008893962	Phytophthora parasitica INRA-310 hypothetical protein, variant 2 mRNA
onion1_contig_1809	8	1.7e-31	CU694960	H.parasitica DNA sequence from clone HpEmoy2-16J19, complete sequence
onion1_contig_181	8	1.79e-117	XM_008908933	Phytophthora parasitica INRA-310 hypothetical protein mRNA
onion1_contig_1810	5	3.52e-82	XM_009533240	Phytophthora sojae hypothetical protein partial mRNA
onion1_contig_1811	12	4.1e-128	XM_008906502	Phytophthora parasitica INRA-310 hypothetical protein partial mRNA
onion1_contig_1812	8	3.87e-83	XM_008906594	Phytophthora parasitica INRA-310 hypothetical protein partial mRNA
onion1_contig_1813	8	2.4e-80	XM_008917680	Phytophthora parasitica INRA-310 hypothetical protein mRNA
onion1_contig_1814	18	2.74e-131	XM_008904247	Phytophthora parasitica INRA-310 hypothetical protein, variant 15 mRNA
onion1_contig_1815	8	5.06e-156	XM_009523124	Phytophthora sojae hypothetical protein mRNA
onion1_contig_1816	8	5.89e-170	BT032453	Phytophthora capsici clone CBOU129-N14 mRNA sequence
onion1_contig_1817	8	1.92e-170	XM_002997973	Phytophthora infestans T30-4 conserved hypothetical protein (PITG_05763) mRNA, complete cds
onion1_contig_1818	13	2.28e-15	XM_002908566	Phytophthora infestans T30-4 conserved hypothetical protein (PITG_02031) mRNA, complete cds
onion1_contig_1819	8	0	BT031595	Phytophthora capsici clone CBOT41-F10 mRNA sequence
onion1_contig_182	9	1.34e-114	XM_008908933	Phytophthora parasitica INRA-310 hypothetical protein mRNA
onion1_contig_1820	8	1.76e-87	XM_008906997	Phytophthora parasitica INRA-310 hypothetical protein mRNA
onion1_contig_1821	8	0	XM_008905342	Phytophthora parasitica INRA-310 hypothetical protein mRNA
onion1_contig_1822	3	4.51e-11	XM_002906594	Phytophthora infestans T30-4 serine protease family S01B, putative (PITG_03582) mRNA, complete cds
onion1_contig_1823	8	4.37e-97	XM_008907672	Phytophthora parasitica INRA-310 hypothetical protein mRNA
onion1_contig_1824	8	2.67e-21	BT031610	Phytophthora capsici clone CBOT41-L12 mRNA sequence
onion1_contig_1825	9	2.76e-103	XM_008910721	Phytophthora parasitica INRA-310 hypothetical protein mRNA
onion1_contig_1826	8	1.84e-83	XM_009541405	Phytophthora sojae hypothetical protein mRNA
onion1_contig_1827	9	0	XM_008900438	Phytophthora parasitica INRA-310 hypothetical protein mRNA
onion1_contig_1828	8	3.96e-135	XM_009525490	Phytophthora sojae hypothetical protein partial mRNA
onion1_contig_1829	6	0	XM_002906101	Phytophthora infestans T30-4 autophagy-related protein, putative (PITG_03044) mRNA, complete cds
onion1_contig_183	8	0	CU856318	H.parasitica DNA sequence from clone HpEmoy2-18D2, complete sequence
onion1_contig_1830	7	1.94e-105	XM_008893648	Phytophthora parasitica INRA-310 dihydrodipicolinate synthase, variant 2 mRNA
onion1_contig_1831	8	5.41e-29	XM_002904469	Phytophthora infestans T30-4 conserved hypothetical protein (PITG_07523) mRNA, complete cds
onion1_contig_1832	8	1.99e-58	XM_008910763	Phytophthora parasitica INRA-310 hypothetical protein mRNA
onion1_contig_1833	6	5.59e-54	XM_008900119	Phytophthora parasitica INRA-310 hypothetical protein mRNA
onion1_contig_1834	8	8.64e-111	XM_008898900	Phytophthora parasitica INRA-310 hypothetical protein, variant 3 mRNA
onion1_contig_1835	8	7.68e-135	XM_008904677	Phytophthora parasitica INRA-310 hypothetical protein mRNA
onion1_contig_1836	7	1.02e-147	XM_008904176	Phytophthora parasitica INRA-310 hypothetical protein, variant 1 mRNA
onion1_contig_1837	8	6.29e-29	KF041005	Plasmopara sp. HV-2014a large subunit ribosomal RNA gene, partial sequence
onion1_contig_1838	8	8.78e-110	XM_002907308	Phytophthora infestans T30-4 conserved hypothetical protein (PITG_02427) mRNA, complete cds
onion1_contig_1839	8	3.14e-136	XM_009530868	Phytophthora sojae hypothetical protein partial mRNA
onion1_contig_184	10	3.33e-87	XM_002896858	Phytophthora infestans T30-4 Amino Acid-Polyamine-Organocation (APC) Family (PITG_16675) mRNA, complete cds
onion1_contig_1840	3	1.65e-61	XM_008896239	Phytophthora parasitica INRA-310 hypothetical protein partial mRNA
onion1_contig_1841	8	2.1e-47	XM_009527696	Phytophthora sojae hypothetical protein partial mRNA
onion1_contig_1842	8	0	KX252230	Phytophthora stricta isolate 58A3(authentic) triosephosphate isomerase/glyceraldehyde-3-phosphate dehydrogenase gene, partial cds
onion1_contig_1843	8	4.86e-17	KC479193	Phytophthora sp. Costa Rica 8 internal transcribed spacer 1, partial sequence; 5.8S ribosomal RNA gene, complete sequence; and internal transcribed spacer 2, partial sequence
onion1_contig_1844	8	1.99e-151	XM_009525785	Phytophthora sojae hypothetical protein partial mRNA
onion1_contig_1845	12	6.72e-25	XM_008897537	Phytophthora parasitica INRA-310 hypothetical protein partial mRNA
onion1_contig_1846	3	5.98e-05	CU694661	H.parasitica DNA sequence from clone HpEmoy2-16I10, complete sequence
onion1_contig_1847	6	4.92e-88	XM_009528547	Phytophthora sojae hypothetical protein partial mRNA
onion1_contig_1848	3	1.44e-11	BT031763	Phytophthora capsici clone CBOT69-K18 mRNA sequence
onion1_contig_1849	10	0	XM_009522297	Phytophthora sojae hypothetical protein partial mRNA
onion1_contig_185	12	0	XM_002905484	Phytophthora infestans T30-4 conserved hypothetical protein (PITG_04824) mRNA, complete cds
onion1_contig_1850	8	5.72e-107	XM_009541430	Phytophthora sojae hypothetical protein mRNA
onion1_contig_1851	8	0	XM_009531646	Phytophthora sojae hypothetical protein partial mRNA
onion1_contig_1853	8	3.06e-58	XM_009527661	Phytophthora sojae hypothetical protein partial mRNA
onion1_contig_1854	12	1.5e-75	XM_008913453	Phytophthora parasitica INRA-310 hypothetical protein, variant mRNA
onion1_contig_1855	8	1.84e-36	LC228955	Uncultured Pythiales gene for 18S ribosomal RNA, partial sequence, isolate: DGGE band F
onion1_contig_1856	8	0	XM_009536180	Phytophthora sojae hypothetical protein partial mRNA
onion1_contig_1857	4	1.63e-88	XM_008910900	Phytophthora parasitica INRA-310 hypothetical protein partial mRNA
onion1_contig_1858	9	3.56e-84	XM_008897869	Phytophthora parasitica INRA-310 hypothetical protein mRNA
onion1_contig_186	8	0	XM_008906415	Phytophthora parasitica INRA-310 hypothetical protein mRNA
onion1_contig_1860	9	4.99e-172	XM_008900438	Phytophthora parasitica INRA-310 hypothetical protein mRNA
onion1_contig_1861	8	1.97e-106	XM_008910692	Phytophthora parasitica INRA-310 hypothetical protein mRNA
onion1_contig_1862	8	2.06e-55	EF553467	Plasmopara euphrasiae voucher E. Vitek E301 (WU) 28S ribosomal RNA gene, partial sequence >gi|156085326|gb|EF553468.1| Plasmopara euphrasiae voucher H. Voglmayr H.V.2224 (WU) 28S ribosomal RNA gene, partial sequence
onion1_contig_1863	2	2.66e-123	XM_008893177	Phytophthora parasitica INRA-310 hypothetical protein mRNA
onion1_contig_1864	10	0	XM_002905335	Phytophthora infestans T30-4 conserved hypothetical protein (PITG_04638) mRNA, complete cds
onion1_contig_1865	8	0	XM_009521254	Phytophthora sojae hypothetical protein partial mRNA
onion1_contig_1866	8	2.71e-129	XM_009523650	Phytophthora sojae hypothetical protein partial mRNA
onion1_contig_1867	8	9.26e-122	XM_002894973	Phytophthora infestans T30-4 DEAD/DEAH box RNA helicase, putative (PITG_21398) mRNA, complete cds
onion1_contig_1868	11	3.9e-91	XR_608069	Phytophthora parasitica INRA-310 28S ribosomal RNA partial rRNA
onion1_contig_1869	8	4.37e-37	XM_008907654	Phytophthora parasitica INRA-310 hypothetical protein mRNA
onion1_contig_187	8	1.58e-159	XM_009522142	Phytophthora sojae hypothetical protein partial mRNA
onion1_contig_1870	9	0	XM_008893933	Phytophthora parasitica INRA-310 hypothetical protein mRNA
onion1_contig_1871	8	5.44e-101	XM_008904117	Phytophthora parasitica INRA-310 hypothetical protein mRNA
onion1_contig_1872	3	1.2e-07	XM_008901050	Phytophthora parasitica INRA-310 hypothetical protein mRNA
onion1_contig_1873	8	5.63e-107	XM_008914474	Phytophthora parasitica INRA-310 hypothetical protein mRNA
onion1_contig_1874	4	0	XM_008893658	Phytophthora parasitica INRA-310 hypothetical protein, variant mRNA
onion1_contig_1875	8	3.23e-22	XM_008891604	Phytophthora parasitica INRA-310 hypothetical protein mRNA
onion1_contig_1876	8	2.18e-79	XM_002900478	Phytophthora infestans T30-4 conserved hypothetical protein (PITG_12981) mRNA, complete cds
onion1_contig_1877	9	8.58e-156	XM_009520881	Phytophthora sojae hypothetical protein partial mRNA
onion1_contig_1878	8	0	XM_008914703	Phytophthora parasitica INRA-310 hypothetical protein mRNA
onion1_contig_1879	3	2.96e-27	XM_008910593	Phytophthora parasitica INRA-310 hypothetical protein partial mRNA
onion1_contig_1880	5	3.11e-89	XM_009527266	Phytophthora sojae hypothetical protein partial mRNA
onion1_contig_1881	11	5.62e-137	XM_008893091	Phytophthora parasitica INRA-310 phosphatidylserine decarboxylase mRNA
onion1_contig_1882	8	3.01e-53	XM_008918583	Phytophthora parasitica INRA-310 hypothetical protein partial mRNA
onion1_contig_1883	8	2.38e-123	XM_008894778	Phytophthora parasitica INRA-310 trehalose-phosphatase mRNA
onion1_contig_1884	8	3.06e-98	XM_009530289	Phytophthora sojae hypothetical protein partial mRNA
onion1_contig_1885	8	2.08e-111	XM_009529484	Phytophthora sojae hypothetical protein partial mRNA
onion1_contig_1886	11	0	XM_008898242	Phytophthora parasitica INRA-310 AGC protein kinase mRNA
onion1_contig_1887	8	0	XM_008905376	Phytophthora parasitica INRA-310 hypothetical protein, variant 3 mRNA
onion1_contig_1888	8	1.66e-138	XM_002906738	Phytophthora infestans T30-4 2-isopropylmalate synthase (PITG_03738) mRNA, complete cds
onion1_contig_1889	8	7.68e-119	BT032555	Phytophthora capsici clone CBOU73-F23 mRNA sequence
onion1_contig_189	6	3.78e-164	XM_008902196	Phytophthora parasitica INRA-310 hypothetical protein partial mRNA
onion1_contig_1890	8	9.85e-167	XM_008898775	Phytophthora parasitica INRA-310 hypothetical protein mRNA
onion1_contig_1891	10	4.99e-55	XM_008896199	Phytophthora parasitica INRA-310 hypothetical protein, variant 3 mRNA
onion1_contig_1892	8	2.86e-35	XM_009541429	Phytophthora sojae hypothetical protein mRNA
onion1_contig_1893	31	0	XM_009517507	Phytophthora sojae hypothetical protein partial mRNA
onion1_contig_1894	8	0	XM_009527686	Phytophthora sojae hypothetical protein partial mRNA
onion1_contig_1895	8	4.28e-44	XM_009516853	Phytophthora sojae hypothetical protein partial mRNA
onion1_contig_1897	8	4.74e-163	BT032439	Phytophthora capsici clone CBOU109-J22 mRNA sequence
onion1_contig_1898	10	0	XM_002903915	Phytophthora infestans T30-4 vesicle-fusing ATPase, putative (PITG_08600) mRNA, complete cds
onion1_contig_1899	10	5.55e-156	XM_009531097	Phytophthora sojae hypothetical protein partial mRNA
onion1_contig_19	8	2.68e-67	XM_009541405	Phytophthora sojae hypothetical protein mRNA
onion1_contig_190	8	0	XM_008916368	Phytophthora parasitica INRA-310 protein disulfide-isomerase domain partial mRNA
onion1_contig_1900	8	8.43e-117	XM_008902966	Phytophthora parasitica INRA-310 hypothetical protein, variant 3 mRNA
onion1_contig_1901	9	0	XM_002907707	Phytophthora infestans T30-4 ribosome biogenesis protein BMS1 (PITG_02887) mRNA, complete cds
onion1_contig_1902	3	1.39e-68	XM_008910604	Phytophthora parasitica INRA-310 hypothetical protein mRNA
onion1_contig_1903	9	7.54e-138	XM_008897655	Phytophthora parasitica INRA-310 SCY1 protein kinase, variant 3 mRNA
onion1_contig_1904	8	3.3e-166	CU856298	H.parasitica DNA sequence from clone HpEmoy2-6G8, complete sequence
onion1_contig_1905	7	0	XM_008913324	Phytophthora parasitica INRA-310 hypothetical protein mRNA
onion1_contig_1906	8	6.58e-73	XM_008892092	Phytophthora parasitica INRA-310 hypothetical protein mRNA
onion1_contig_1907	6	9.54e-66	XM_002906049	Phytophthora infestans T30-4 conserved hypothetical protein (PITG_04485) mRNA, complete cds
onion1_contig_1908	8	0	XM_008906641	Phytophthora parasitica INRA-310 hypothetical protein mRNA
onion1_contig_1909	8	1.56e-60	XM_002906403	Phytophthora infestans T30-4 conserved hypothetical protein (PITG_03379) mRNA, complete cds
onion1_contig_191	8	0	XM_009526921	Phytophthora sojae hypothetical protein partial mRNA
onion1_contig_1910	8	1.31e-68	XM_002907195	Phytophthora infestans T30-4 conserved hypothetical protein (PITG_02293) mRNA, complete cds
onion1_contig_1911	1	0.02	XM_009541141	Phytophthora sojae hypothetical protein partial mRNA
onion1_contig_1912	7	4.71e-112	XM_008904043	Phytophthora parasitica INRA-310 hypothetical protein mRNA
onion1_contig_1913	8	3.28e-60	XM_002898578	Phytophthora infestans T30-4 conserved hypothetical protein (PITG_14747) mRNA, complete cds
onion1_contig_1914	8	4.5e-152	XM_002900835	Phytophthora infestans T30-4 conserved hypothetical protein (PITG_12277) mRNA, complete cds
onion1_contig_1915	11	0	XM_008906429	Phytophthora parasitica INRA-310 CMGC/MAPK protein kinase mRNA
onion1_contig_1916	8	3.26e-108	XM_009519306	Phytophthora sojae hypothetical protein partial mRNA
onion1_contig_1917	8	5.73e-12	XM_008916146	Phytophthora parasitica INRA-310 hypothetical protein mRNA
onion1_contig_1918	9	2.5e-58	XM_002905902	Phytophthora infestans T30-4 ATP-binding Cassette (ABC) Superfamily (PITG_04295) mRNA, complete cds
onion1_contig_1919	8	3.3e-20	XM_008911733	Phytophthora parasitica INRA-310 hypothetical protein partial mRNA
onion1_contig_192	6	4.06e-120	XM_009516933	Phytophthora sojae hypothetical protein partial mRNA
onion1_contig_1920	10	0	XM_008917947	Phytophthora parasitica INRA-310 hypothetical protein, variant mRNA
onion1_contig_1921	9	7e-149	XM_009531096	Phytophthora sojae hypothetical protein partial mRNA
onion1_contig_1922	8	1.24e-110	XM_008903950	Phytophthora parasitica INRA-310 hypothetical protein mRNA
onion1_contig_1923	12	1.76e-145	XM_002999197	Phytophthora infestans T30-4 phosphatidylinositol 4-phosphate 5-kinase (PIPK-D3/GPCR-PIPK) (PITG_05618) mRNA, complete cds
onion1_contig_1924	8	8.39e-73	XM_008899384	Phytophthora parasitica INRA-310 hypothetical protein mRNA
onion1_contig_1925	8	1.72e-176	XM_009523585	Phytophthora sojae hypothetical protein partial mRNA
onion1_contig_1926	8	3.55e-115	XM_008899501	Phytophthora parasitica INRA-310 hypothetical protein, variant mRNA
onion1_contig_1927	8	1.01e-45	XR_608069	Phytophthora parasitica INRA-310 28S ribosomal RNA partial rRNA
onion1_contig_1928	8	1.07e-101	XM_008912425	Phytophthora parasitica INRA-310 hypothetical protein partial mRNA
onion1_contig_1929	8	5.12e-125	XM_008914580	Phytophthora parasitica INRA-310 hypothetical protein mRNA
onion1_contig_193	8	1.51e-21	KM058101	Peronospora ranunculi isolate HV2293 18S ribosomal RNA gene, partial sequence; internal transcribed spacer 1, 5.8S ribosomal RNA gene, and internal transcribed spacer 2, complete sequence; and 28S ribosomal RNA gene, partial sequence
onion1_contig_1930	8	1.67e-62	MF784751	Peronospora sp. voucher KUS-F25822 internal transcribed spacer 1, partial sequence; 5.8S ribosomal RNA gene, complete sequence; and internal transcribed spacer 2, partial sequence
onion1_contig_1931	15	0	XM_008894237	Phytophthora parasitica INRA-310 hypothetical protein, variant 1 mRNA
onion1_contig_1932	8	4.22e-171	XM_009528591	Phytophthora sojae phosphglycerate mutase mRNA
onion1_contig_1933	8	4.01e-158	XM_009519302	Phytophthora sojae hypothetical protein partial mRNA
onion1_contig_1934	14	1.39e-36	CU694995	H.parasitica DNA sequence from clone HpEmoy2-18B18, complete sequence
onion1_contig_1935	8	0	XM_002998645	Phytophthora infestans T30-4 fumarate hydratase, mitochondrial precursor (PITG_06604) mRNA, complete cds
onion1_contig_1936	8	7.25e-123	XM_009532907	Phytophthora sojae hypothetical protein partial mRNA
onion1_contig_1937	16	8.15e-56	MF784751	Peronospora sp. voucher KUS-F25822 internal transcribed spacer 1, partial sequence; 5.8S ribosomal RNA gene, complete sequence; and internal transcribed spacer 2, partial sequence
onion1_contig_1938	8	2.29e-168	CU694309	H.parasitica DNA sequence from clone HpEmoy2-5E14, complete sequence
onion1_contig_1939	5	2.33e-123	BT031537	Phytophthora capsici clone CBOT29-M04 mRNA sequence
onion1_contig_194	13	5.1e-81	BT032319	Phytophthora capsici clone CBOT177-A03 mRNA sequence
onion1_contig_1940	12	7.53e-132	XM_002901140	Phytophthora infestans T30-4 acyl-protein thioesterase, putative (PITG_22946) mRNA, complete cds
onion1_contig_1941	8	0	XM_009535714	Phytophthora sojae hypothetical protein partial mRNA
onion1_contig_1942	8	0	XM_002896215	Phytophthora infestans T30-4 structural maintenance of chromosomes protein 4, putative (PITG_17936) mRNA, complete cds
onion1_contig_1943	6	2.18e-55	XM_008917678	Phytophthora parasitica INRA-310 hypothetical protein mRNA
onion1_contig_1944	3	8.57e-85	XM_008909682	Phytophthora parasitica INRA-310 hypothetical protein mRNA
onion1_contig_1945	10	0	XM_008894608	Phytophthora parasitica INRA-310 glyceraldehyde-3-phosphate dehydrogenase, type I mRNA
onion1_contig_1946	8	1.3e-102	XM_008904980	Phytophthora parasitica INRA-310 hypothetical protein mRNA
onion1_contig_1947	8	1.15e-31	XM_008894190	Phytophthora parasitica INRA-310 hypothetical protein partial mRNA
onion1_contig_1948	5	1.1e-12	XM_009517254	Phytophthora sojae hypothetical protein partial mRNA
onion1_contig_1949	9	1.66e-56	XM_008897624	Phytophthora parasitica INRA-310 hypothetical protein partial mRNA
onion1_contig_195	11	1.37e-73	XM_008898214	Phytophthora parasitica INRA-310 hypothetical protein, variant 1 mRNA
onion1_contig_1950	5	8.81e-116	XM_008906759	Phytophthora parasitica INRA-310 hypothetical protein partial mRNA
onion1_contig_1951	9	4.25e-162	XM_008897962	Phytophthora parasitica INRA-310 hypothetical protein, variant mRNA
onion1_contig_1952	8	2.98e-110	XM_008911328	Phytophthora parasitica INRA-310 hypothetical protein, variant mRNA
onion1_contig_1953	8	0	XM_009519447	Phytophthora sojae hypothetical protein mRNA
onion1_contig_1954	12	1.96e-68	XM_008918241	Phytophthora parasitica INRA-310 hypothetical protein mRNA
onion1_contig_1955	14	7.7e-165	FR833460	Albugo laibachii Alem1, genomic contig CONTIG_317_Em1_cons_v4_29025_244_853
onion1_contig_1956	10	1.43e-164	XM_002896801	Phytophthora infestans T30-4 myosin-like protein (PITG_17348) mRNA, complete cds
onion1_contig_1957	8	7.23e-60	XM_008907156	Phytophthora parasitica INRA-310 hypothetical protein partial mRNA
onion1_contig_1958	8	0	XM_008904709	Phytophthora parasitica INRA-310 hypothetical protein, variant mRNA
onion1_contig_1959	12	0	XM_009525971	Phytophthora sojae hypothetical protein partial mRNA
onion1_contig_196	8	4.45e-24	XM_008908769	Phytophthora parasitica INRA-310 hypothetical protein partial mRNA
onion1_contig_1960	8	1.33e-56	XM_008905831	Phytophthora parasitica INRA-310 hypothetical protein partial mRNA
onion1_contig_1961	8	0	AB922441	Hyaloperonospora arabidopsidis Emoy2 HaRxLL128c mRNA for RxLR effector candidate protein, complete cds
onion1_contig_1962	8	8e-60	XM_008897040	Phytophthora parasitica INRA-310 hypothetical protein, variant 2 mRNA
onion1_contig_1963	8	4.99e-93	XM_009521756	Phytophthora sojae hypothetical protein partial mRNA
onion1_contig_1964	20	4.22e-89	XM_008894965	Phytophthora parasitica INRA-310 hypothetical protein partial mRNA
onion1_contig_1965	10	8.72e-34	DQ361258	Phytophthora multivesiculata large subunit ribosomal RNA gene, partial sequence
onion1_contig_1966	12	3.75e-165	XM_008902641	Phytophthora parasitica INRA-310 hypothetical protein, variant 3 mRNA
onion1_contig_1968	8	2.39e-132	XM_009522454	Phytophthora sojae putative glycosyl hydrolase family 7 protein partial mRNA
onion1_contig_1969	8	1.11e-71	XM_009533804	Phytophthora sojae hypothetical protein partial mRNA
onion1_contig_197	8	1.04e-176	BT032035	Phytophthora capsici clone CBOT121-F08 mRNA sequence
onion1_contig_1970	8	8.1e-98	XM_008903430	Phytophthora parasitica INRA-310 hypothetical protein partial mRNA
onion1_contig_1971	8	8.21e-122	XM_009517868	Phytophthora sojae hypothetical protein partial mRNA >gi|695462677|ref|XM_009540215.1| Phytophthora sojae hypothetical protein partial mRNA
onion1_contig_1972	8	2.34e-86	AY035474	Peronospora coronillae isolate HV 170 large subunit ribosomal RNA gene, partial sequence
onion1_contig_1973	10	0	XM_008906632	Phytophthora parasitica INRA-310 hypothetical protein partial mRNA
onion1_contig_1974	8	2.2e-54	XM_008913546	Phytophthora parasitica INRA-310 hypothetical protein, variant 2 mRNA
onion1_contig_1975	8	8.4e-47	XM_008898700	Phytophthora parasitica INRA-310 hypothetical protein partial mRNA
onion1_contig_1976	9	1.08e-114	CU469401	H.parasitica DNA sequence from clone HpEmoy2-9P19, complete sequence
onion1_contig_1977	15	1.11e-58	CU611060	H.parasitica DNA sequence from clone HpEmoy2-21B10, complete sequence
onion1_contig_1978	8	1.24e-89	XM_008893227	Phytophthora parasitica INRA-310 hypothetical protein mRNA
onion1_contig_1979	8	1.53e-101	XM_008901730	Phytophthora parasitica INRA-310 hypothetical protein mRNA
onion1_contig_198	11	5.55e-63	XM_008904289	Phytophthora parasitica INRA-310 hypothetical protein partial mRNA
onion1_contig_1980	3	1.21e-108	XM_008896100	Phytophthora parasitica INRA-310 hypothetical protein mRNA
onion1_contig_1981	10	0	XM_008909360	Phytophthora parasitica INRA-310 hypothetical protein mRNA
onion1_contig_1982	6	6.61e-37	XM_008892176	Phytophthora parasitica INRA-310 hypothetical protein mRNA
onion1_contig_1983	7	5.52e-119	XM_002906777	Phytophthora infestans T30-4 conserved hypothetical protein (PITG_03777) mRNA, complete cds
onion1_contig_1984	8	7.29e-149	XM_008915629	Phytophthora parasitica INRA-310 hypothetical protein mRNA
onion1_contig_1985	8	2.21e-56	AY273960	Peronospora calotheca large subunit ribosomal RNA gene, partial sequence
onion1_contig_1986	10	2.31e-73	XM_002896727	Phytophthora infestans T30-4 conserved hypothetical protein (PITG_17259) mRNA, complete cds
onion1_contig_1987	8	2.45e-167	XM_008904056	Phytophthora parasitica INRA-310 hypothetical protein mRNA
onion1_contig_1988	8	0	XM_008917213	Phytophthora parasitica INRA-310 hypothetical protein partial mRNA
onion1_contig_1989	8	1.57e-150	XM_008910222	Phytophthora parasitica INRA-310 hypothetical protein, variant mRNA
onion1_contig_199	8	0	XM_009516394	Phytophthora sojae pentafunctional aromatic amino acid protein partial mRNA
onion1_contig_1990	8	2.99e-160	XM_009519054	Phytophthora sojae hypothetical protein partial mRNA
onion1_contig_1991	7	8.81e-72	XM_008905626	Phytophthora parasitica INRA-310 hypothetical protein, variant 2 mRNA
onion1_contig_1992	3	9.2e-98	CU694534	H.parasitica DNA sequence from clone HpEmoy2-12L7, complete sequence
onion1_contig_1993	8	5.42e-105	XM_009521804	Phytophthora sojae hypothetical protein mRNA
onion1_contig_1994	3	3.56e-148	XM_008897631	Phytophthora parasitica INRA-310 hypothetical protein partial mRNA
onion1_contig_1995	5	1.05e-19	XM_009523107	Phytophthora sojae hypothetical protein partial mRNA
onion1_contig_1996	3	2.49e-33	XM_009527098	Phytophthora sojae hypothetical protein partial mRNA
onion1_contig_1997	8	4.57e-57	XM_008905629	Phytophthora parasitica INRA-310 CMGC/CDK protein kinase partial mRNA
onion1_contig_1998	8	0	CU694972	H.parasitica DNA sequence from clone HpEmoy2-18K24, complete sequence
onion1_contig_1999	20	0	XM_008893554	Phytophthora parasitica INRA-310 hypothetical protein, variant mRNA
onion1_contig_2	3	0	XM_008917307	Phytophthora parasitica INRA-310 hypothetical protein mRNA
onion1_contig_20	8	0	XM_008913248	Phytophthora parasitica INRA-310 ribosomal protein L22 mRNA
onion1_contig_200	29	6.25e-36	CU694308	H.parasitica DNA sequence from clone HpEmoy2-5A23, complete sequence
onion1_contig_2000	44	2.85e-66	XM_009527810	Phytophthora sojae hypothetical protein partial mRNA
onion1_contig_2001	8	2.76e-129	XM_009520424	Phytophthora sojae hypothetical protein partial mRNA
onion1_contig_2002	8	4.62e-108	XM_009524378	Phytophthora sojae Pantoate-beta alanine ligase partial mRNA
onion1_contig_2003	9	0	XM_009533682	Phytophthora sojae hypothetical protein partial mRNA
onion1_contig_2004	8	4.23e-70	XM_008900851	Phytophthora parasitica INRA-310 hypothetical protein, variant mRNA
onion1_contig_2006	8	2.31e-60	XM_009527084	Phytophthora sojae multidrug resistance protein ABC superfamily partial mRNA
onion1_contig_2007	8	2.29e-86	KU168413	Phytophthora infestans argonaute 3 (Ago3) pseudogene mRNA, complete sequence
onion1_contig_2008	5	1.07e-96	XM_009515540	Phytophthora sojae hypothetical protein partial mRNA
onion1_contig_2009	8	9.6e-103	BT031865	Phytophthora capsici clone CBOT85-M18 mRNA sequence
onion1_contig_201	8	0	XM_009516857	Phytophthora sojae hypothetical protein partial mRNA
onion1_contig_2010	8	6.3e-157	XM_009528342	Phytophthora sojae hypothetical protein mRNA
onion1_contig_2011	8	0	XM_009526169	Phytophthora sojae vesicle coat complex COPII subunit SEC23 partial mRNA
onion1_contig_2012	9	1.04e-46	XM_002908995	Phytophthora infestans T30-4 cytochrome c/c1 heme lyase, putative (PITG_00442) mRNA, complete cds
onion1_contig_2013	16	4.78e-134	XM_009541405	Phytophthora sojae hypothetical protein mRNA
onion1_contig_2014	9	0	XM_002900679	Phytophthora infestans T30-4 serine protease family S09A, putative (PITG_12099) mRNA, complete cds
onion1_contig_2015	8	1.87e-125	XM_008909118	Phytophthora parasitica INRA-310 hypothetical protein, variant mRNA
onion1_contig_2016	8	3.22e-140	XM_008903859	Phytophthora parasitica INRA-310 hydroxymethylglutaryl-CoA synthase mRNA
onion1_contig_2017	1	1.99e-41	CU611059	H.parasitica DNA sequence from clone HpEmoy2-12J19, complete sequence
onion1_contig_2018	8	0	XM_002997652	Phytophthora infestans T30-4 RAC family serine/threonine-protein kinase (PITG_18067) mRNA, complete cds
onion1_contig_2019	8	6.25e-22	XM_002908264	Phytophthora infestans T30-4 hydroxyacylglutathione hydrolase, putative (PITG_01689) mRNA, complete cds
onion1_contig_202	8	0	KT893456	Peronospora tabacina isolate 968-S-26 mitochondrion, complete genome
onion1_contig_2020	8	9.44e-137	XM_009517709	Phytophthora sojae hypothetical protein mRNA
onion1_contig_2021	9	1.23e-123	XM_008911634	Phytophthora parasitica INRA-310 hypothetical protein, variant mRNA
onion1_contig_2022	4	1.49e-132	XM_009517161	Phytophthora sojae hypothetical protein partial mRNA
onion1_contig_2023	8	0	XM_002906757	Phytophthora infestans T30-4 ATPase (PITG_03757) mRNA, complete cds
onion1_contig_2024	32	6.05e-42	XM_008903680	Phytophthora parasitica INRA-310 hypothetical protein mRNA
onion1_contig_2025	8	1.98e-74	XM_002900062	Phytophthora infestans T30-4 30S ribosomal protein S9 (PITG_12697) mRNA, complete cds
onion1_contig_2026	8	7.98e-85	XM_002895183	Phytophthora infestans T30-4 myoferlin-like protein (PITG_21187) mRNA, complete cds
onion1_contig_2027	16	5.16e-93	CU694534	H.parasitica DNA sequence from clone HpEmoy2-12L7, complete sequence
onion1_contig_2028	9	0	XM_008894120	Phytophthora parasitica INRA-310 hypothetical protein mRNA
onion1_contig_2029	9	5.97e-54	XM_008895228	Phytophthora parasitica INRA-310 hypothetical protein mRNA
onion1_contig_203	8	1.54e-152	XM_002899424	Phytophthora infestans T30-4 phosphatidylinositol kinase (PIK-J) (PITG_13775) mRNA, complete cds
onion1_contig_2030	8	1.76e-29	XM_002902725	Phytophthora infestans T30-4 Mitochondrial Carrier (MC) Family (PITG_08687) mRNA, complete cds
onion1_contig_2031	17	2.29e-50	XM_009541429	Phytophthora sojae hypothetical protein mRNA
onion1_contig_2032	4	0	XM_008909346	Phytophthora parasitica INRA-310 hypothetical protein mRNA
onion1_contig_2033	11	2.73e-110	XM_008898630	Phytophthora parasitica INRA-310 hypothetical protein, variant 2 mRNA
onion1_contig_2035	8	1.77e-105	BT032067	Phytophthora capsici clone CBOT125-I06 mRNA sequence
onion1_contig_2036	8	1.08e-76	XM_009524336	Phytophthora sojae hypothetical protein partial mRNA
onion1_contig_2037	5	2.03e-67	XM_002906857	Phytophthora infestans T30-4 myotubularin-like protein (PITG_03864) mRNA, complete cds
onion1_contig_2038	10	4.69e-107	XM_002901879	Phytophthora infestans T30-4 myotubularin-like protein (PITG_11157) mRNA, complete cds
onion1_contig_204	8	4.57e-63	XM_008904679	Phytophthora parasitica INRA-310 hypothetical protein partial mRNA
onion1_contig_2040	8	3.09e-121	BT032141	Phytophthora capsici clone CBOT137-I09 mRNA sequence
onion1_contig_2041	8	6.89e-66	XM_002895547	Phytophthora infestans T30-4 conserved hypothetical protein (PITG_20528) mRNA, complete cds
onion1_contig_2042	8	5.8e-50	MF784751	Peronospora sp. voucher KUS-F25822 internal transcribed spacer 1, partial sequence; 5.8S ribosomal RNA gene, complete sequence; and internal transcribed spacer 2, partial sequence
onion1_contig_2043	8	6.65e-100	XM_009537136	Phytophthora sojae hypothetical protein partial mRNA
onion1_contig_2044	8	9.51e-91	XM_008907333	Phytophthora parasitica INRA-310 CMGC/CDK/CRK7 protein kinase, variant mRNA
onion1_contig_2045	8	0	XM_009517765	Phytophthora sojae hypothetical protein mRNA
onion1_contig_2046	8	6.28e-117	XM_009522242	Phytophthora sojae bacterial MDR-like protein partial mRNA
onion1_contig_2047	1	0.03	XM_009522134	Phytophthora sojae hypothetical protein mRNA
onion1_contig_2048	8	3.47e-83	XM_008915522	Phytophthora parasitica INRA-310 hypothetical protein mRNA
onion1_contig_2049	8	0	XM_002904324	Phytophthora infestans T30-4 proteasome subunit beta type-3, putative (PITG_08210) mRNA, complete cds
onion1_contig_205	8	4.72e-146	XM_009519061	Phytophthora sojae hypothetical protein mRNA
onion1_contig_2050	8	0	XM_009522769	Phytophthora sojae hypothetical protein partial mRNA
onion1_contig_2051	8	0	XM_009529514	Phytophthora sojae hypothetical protein partial mRNA
onion1_contig_2052	8	2.7e-35	JQ027699	Pythium insidiosum 18S ribosomal RNA gene, partial sequence; mitochondrial
onion1_contig_2053	8	4.8e-132	XM_009532290	Phytophthora sojae hypothetical protein mRNA
onion1_contig_2054	8	1.42e-87	XM_008912894	Phytophthora parasitica INRA-310 hypothetical protein partial mRNA
onion1_contig_2055	4	7.15e-79	CU694661	H.parasitica DNA sequence from clone HpEmoy2-16I10, complete sequence
onion1_contig_2056	4	2.1e-118	XM_009536497	Phytophthora sojae hypothetical protein partial mRNA
onion1_contig_2057	9	4.78e-76	XM_008914231	Phytophthora parasitica INRA-310 hypothetical protein partial mRNA
onion1_contig_2058	8	3.98e-81	XM_008900929	Phytophthora parasitica INRA-310 TKL/LISK/LISK-DD1 protein kinase mRNA
onion1_contig_2059	10	7.24e-144	XM_008895067	Phytophthora parasitica INRA-310 hypothetical protein, variant mRNA
onion1_contig_206	8	1.21e-127	XM_009534796	Phytophthora sojae hypothetical protein mRNA
onion1_contig_2060	8	1.3e-88	XM_009533752	Phytophthora sojae hypothetical protein mRNA
onion1_contig_2061	8	1.72e-105	XM_009516044	Phytophthora sojae hypothetical protein partial mRNA
onion1_contig_2062	9	3e-153	XM_009522765	Phytophthora sojae hypothetical protein partial mRNA
onion1_contig_2064	8	1.58e-124	XM_002998666	Phytophthora infestans T30-4 conserved hypothetical protein (PITG_06631) mRNA, complete cds
onion1_contig_2065	8	1.65e-80	XM_009534876	Phytophthora sojae hypothetical protein partial mRNA
onion1_contig_2066	8	0	XM_008892559	Phytophthora parasitica INRA-310 hypothetical protein partial mRNA
onion1_contig_2067	8	1.23e-151	CU469394	H.parasitica DNA sequence from clone HpEmoy2-18C10, complete sequence
onion1_contig_2068	8	4.29e-101	XM_002904042	Phytophthora infestans T30-4 DNA topoisomerase 2 (PITG_07874) mRNA, complete cds
onion1_contig_2069	8	0	XM_009528948	Phytophthora sojae hypothetical protein partial mRNA >gi|695467912|ref|XM_009541446.1| Phytophthora sojae hypothetical protein partial mRNA
onion1_contig_207	8	0	XM_009522235	Phytophthora sojae hypothetical protein partial mRNA
onion1_contig_2070	10	2.82e-53	XR_608069	Phytophthora parasitica INRA-310 28S ribosomal RNA partial rRNA
onion1_contig_2071	13	9.61e-99	XM_008919154	Phytophthora parasitica INRA-310 hypothetical protein partial mRNA
onion1_contig_2072	8	0	XM_008909757	Phytophthora parasitica INRA-310 glycine dehydrogenase mRNA
onion1_contig_2073	3	3.14e-128	XM_002897816	Phytophthora infestans T30-4 conserved hypothetical protein (PITG_16090) mRNA, complete cds
onion1_contig_2074	8	4.82e-126	XM_008911968	Phytophthora parasitica INRA-310 hypothetical protein mRNA
onion1_contig_2075	8	1.25e-37	XM_009535538	Phytophthora sojae hypothetical protein partial mRNA
onion1_contig_2076	8	1.35e-52	XM_008914679	Phytophthora parasitica INRA-310 hypothetical protein, variant 3 mRNA
onion1_contig_2077	8	2.44e-117	XM_009525623	Phytophthora sojae hypothetical protein partial mRNA
onion1_contig_2078	11	9.94e-179	XM_009541609	Phytophthora sojae hypothetical protein partial mRNA
onion1_contig_2079	9	9.65e-83	XM_008917469	Phytophthora parasitica INRA-310 hypothetical protein, variant 2 mRNA
onion1_contig_208	8	3.2e-112	XM_008914239	Phytophthora parasitica INRA-310 hypothetical protein mRNA
onion1_contig_2080	7	8.49e-72	XM_002907113	Phytophthora infestans T30-4 conserved hypothetical protein (PITG_02202) mRNA, complete cds
onion1_contig_2081	8	5.37e-25	XM_009533955	Phytophthora sojae elongation factor 3-like protein ABCF transporter family partial mRNA
onion1_contig_2082	9	2.33e-129	XM_009530969	Phytophthora sojae hypothetical protein partial mRNA
onion1_contig_2083	8	5.63e-17	BT031863	Phytophthora capsici clone CBOT85-L23 mRNA sequence
onion1_contig_2084	5	2.96e-26	XM_008903708	Phytophthora parasitica INRA-310 hypothetical protein, variant mRNA
onion1_contig_2085	9	3.29e-117	XM_008899169	Phytophthora parasitica INRA-310 hypothetical protein mRNA
onion1_contig_2086	8	4.29e-102	XM_008894755	Phytophthora parasitica INRA-310 hypothetical protein mRNA
onion1_contig_2087	10	0	XM_008891749	Phytophthora parasitica INRA-310 hypothetical protein mRNA
onion1_contig_2088	8	3.59e-57	XM_009518494	Phytophthora sojae hypothetical protein partial mRNA >gi|197320663|gb|EU937996.1| Phytophthora sojae calcium-dependent protein 2 mRNA, complete cds
onion1_contig_2089	8	6.28e-118	XM_008892815	Phytophthora parasitica INRA-310 hypothetical protein mRNA
onion1_contig_2090	9	1.14e-152	XM_008898283	Phytophthora parasitica INRA-310 hypothetical protein partial mRNA
onion1_contig_2091	8	2e-161	XM_008893706	Phytophthora parasitica INRA-310 arginine-tRNA ligase, variant 2 partial mRNA
onion1_contig_2092	9	2.38e-46	XM_002909231	Phytophthora infestans T30-4 2,4-dienoyl-CoA reductase (PITG_00703) mRNA, complete cds
onion1_contig_2093	8	2.49e-103	XM_009521046	Phytophthora sojae hypothetical protein partial mRNA
onion1_contig_2094	9	1.5e-50	XM_002907647	Phytophthora infestans T30-4 conserved hypothetical protein (PITG_02801) mRNA, complete cds
onion1_contig_2095	8	4.33e-26	XM_009541429	Phytophthora sojae hypothetical protein mRNA
onion1_contig_2096	8	4.43e-38	KF041005	Plasmopara sp. HV-2014a large subunit ribosomal RNA gene, partial sequence
onion1_contig_2097	9	6.23e-56	XR_608069	Phytophthora parasitica INRA-310 28S ribosomal RNA partial rRNA
onion1_contig_2098	8	6.13e-155	XM_008892514	Phytophthora parasitica INRA-310 hypothetical protein partial mRNA
onion1_contig_2099	8	2.39e-99	AY273952	Peronospora boni-henrici large subunit ribosomal RNA gene, partial sequence
onion1_contig_21	12	0	XM_009530273	Phytophthora sojae hypothetical protein mRNA
onion1_contig_210	4	7.83e-113	XM_002897167	Phytophthora infestans T30-4 conserved hypothetical protein (PITG_17005) mRNA, complete cds
onion1_contig_2100	8	2.13e-106	XM_008910024	Phytophthora parasitica INRA-310 hypothetical protein mRNA
onion1_contig_2102	8	9.39e-83	XM_009534254	Phytophthora sojae hypothetical protein partial mRNA
onion1_contig_2103	10	2.43e-28	CU694313	H.parasitica DNA sequence from clone HpEmoy2-8I15, complete sequence
onion1_contig_2104	8	1.5e-120	XM_008901564	Phytophthora parasitica INRA-310 hypothetical protein mRNA
onion1_contig_2105	8	3.74e-95	XM_008901723	Phytophthora parasitica INRA-310 hypothetical protein partial mRNA
onion1_contig_2106	4	3.25e-64	XM_008891578	Phytophthora parasitica INRA-310 hypothetical protein mRNA
onion1_contig_2107	8	3.79e-108	XM_009517470	Phytophthora sojae hypothetical protein partial mRNA
onion1_contig_2108	8	1.36e-30	KF041005	Plasmopara sp. HV-2014a large subunit ribosomal RNA gene, partial sequence
onion1_contig_2109	8	6.39e-101	XM_008901190	Phytophthora parasitica INRA-310 hypothetical protein mRNA
onion1_contig_211	8	4.01e-101	XM_008915777	Phytophthora parasitica INRA-310 hypothetical protein mRNA
onion1_contig_2110	8	7.4e-93	XM_009517714	Phytophthora sojae hypothetical protein partial mRNA
onion1_contig_2111	8	1.06e-159	XM_002897787	Phytophthora infestans T30-4 conserved hypothetical protein (PITG_16058) mRNA, complete cds
onion1_contig_2112	10	0	XM_008897171	Phytophthora parasitica INRA-310 hypothetical protein, variant 2 mRNA
onion1_contig_2113	5	3.96e-19	XM_009515581	Phytophthora sojae hypothetical protein partial mRNA
onion1_contig_2114	9	2.22e-15	FR833917	Albugo laibachii Alem1, genomic contig CONTIG_665_Em1_cons_v4_8083_117_3
onion1_contig_2115	9	3.58e-65	XM_008894671	Phytophthora parasitica INRA-310 hypothetical protein, variant mRNA
onion1_contig_2117	8	3.32e-64	XM_008906289	Phytophthora parasitica INRA-310 hypothetical protein partial mRNA
onion1_contig_2118	8	1.54e-51	XM_008907058	Phytophthora parasitica INRA-310 hypothetical protein partial mRNA
onion1_contig_2119	7	1.09e-153	XM_008908791	Phytophthora parasitica INRA-310 hypothetical protein mRNA
onion1_contig_212	8	6.54e-155	XM_009536827	Phytophthora sojae hypothetical protein partial mRNA
onion1_contig_2120	11	9.05e-40	XM_008891652	Phytophthora parasitica INRA-310 hypothetical protein mRNA
onion1_contig_2121	8	4.59e-76	XM_009519230	Phytophthora sojae hypothetical protein partial mRNA
onion1_contig_2122	2	0.00901	XM_008909766	Phytophthora parasitica INRA-310 hypothetical protein partial mRNA
onion1_contig_2123	8	0	XM_009533865	Phytophthora sojae hypothetical protein partial mRNA
onion1_contig_2124	12	1.47e-75	XM_009541429	Phytophthora sojae hypothetical protein mRNA
onion1_contig_2125	8	1.1e-153	XM_009536402	Phytophthora sojae hypothetical protein partial mRNA
onion1_contig_2126	8	0	XM_008897957	Phytophthora parasitica INRA-310 hypothetical protein, variant mRNA
onion1_contig_2127	7	2.53e-86	XM_009540353	Phytophthora sojae hypothetical protein partial mRNA
onion1_contig_2129	13	6.49e-60	CU694308	H.parasitica DNA sequence from clone HpEmoy2-5A23, complete sequence
onion1_contig_213	8	9.78e-135	XM_008901518	Phytophthora parasitica INRA-310 calcium-translocating P-type ATPase, PMCA-type partial mRNA
onion1_contig_2130	8	0	XM_009536416	Phytophthora sojae putative carboxylase partial mRNA
onion1_contig_2131	15	3.03e-28	XR_001099870	Saprolegnia parasitica CBS 223.65 28S ribosomal RNA rRNA
onion1_contig_2132	8	5.56e-145	XM_009535330	Phytophthora sojae hypothetical protein partial mRNA
onion1_contig_2133	8	0	XM_009525808	Phytophthora sojae hypothetical protein partial mRNA
onion1_contig_2134	8	7.82e-150	XM_008908278	Phytophthora parasitica INRA-310 hypothetical protein mRNA
onion1_contig_2135	9	5.46e-50	XM_009528752	Phytophthora sojae hypothetical protein partial mRNA
onion1_contig_2136	8	9.08e-84	XM_009523026	Phytophthora sojae hypothetical protein partial mRNA
onion1_contig_2137	5	2.98e-46	XM_002908934	Phytophthora infestans T30-4 haustorium-specific membrane protein, putative (PITG_00375) mRNA, complete cds
onion1_contig_2138	8	1.71e-30	XM_009519609	Phytophthora sojae anthranilate synthase partial mRNA
onion1_contig_2139	8	1.66e-144	XM_009520305	Phytophthora sojae subtilisin serine protease partial mRNA
onion1_contig_214	11	0	XM_008893256	Phytophthora parasitica INRA-310 calcium-translocating P-type ATPase, PMCA-type mRNA
onion1_contig_2140	9	0	XM_009531585	Phytophthora sojae hypothetical protein partial mRNA
onion1_contig_2141	8	4.51e-94	XM_008895026	Phytophthora parasitica INRA-310 Atypical/ABC1/ABC1-A protein kinase partial mRNA
onion1_contig_2142	8	2.28e-137	XM_008894522	Phytophthora parasitica INRA-310 hypothetical protein, variant 4 mRNA
onion1_contig_2143	9	0	XM_002998906	Phytophthora infestans T30-4 phosphatidylinositol-4-phosphate-5-kinase (PIPK-D1/GPCR-PIPK) (PITG_05282) mRNA, complete cds
onion1_contig_2144	6	2.04e-111	XM_008905838	Phytophthora parasitica INRA-310 hypothetical protein, variant 2 mRNA
onion1_contig_2147	4	2.71e-78	XM_008893152	Phytophthora parasitica INRA-310 hypothetical protein mRNA
onion1_contig_2148	11	1.35e-157	CU855827	H.parasitica DNA sequence from clone HpEmoy2-24N19, complete sequence
onion1_contig_2149	8	3.39e-52	XM_002897278	Phytophthora infestans T30-4 cleft lip and palate transmembrane family protein (PITG_16900) mRNA, complete cds
onion1_contig_215	15	3.37e-47	XM_008909628	Phytophthora parasitica INRA-310 hypothetical protein mRNA
onion1_contig_2150	8	1.46e-102	XM_009535611	Phytophthora sojae hypothetical protein mRNA
onion1_contig_2151	8	1.24e-63	XM_008915356	Phytophthora parasitica INRA-310 hypothetical protein mRNA
onion1_contig_2152	11	4.34e-158	XM_008893353	Phytophthora parasitica INRA-310 hypothetical protein mRNA
onion1_contig_2154	8	0	XM_009516926	Phytophthora sojae hypothetical protein partial mRNA
onion1_contig_2155	9	1.86e-162	XM_008911241	Phytophthora parasitica INRA-310 hypothetical protein mRNA
onion1_contig_2156	8	0	XM_008913875	Phytophthora parasitica INRA-310 hypothetical protein mRNA
onion1_contig_2157	9	1.06e-142	XM_008902749	Phytophthora parasitica INRA-310 cystathionine beta-synthase mRNA
onion1_contig_2159	8	1.62e-68	XM_008892308	Phytophthora parasitica INRA-310 hypothetical protein, variant 1 mRNA
onion1_contig_216	7	1.92e-79	XM_008896359	Phytophthora parasitica INRA-310 hypothetical protein partial mRNA
onion1_contig_2160	4	3.47e-140	XM_008908278	Phytophthora parasitica INRA-310 hypothetical protein mRNA
onion1_contig_2161	8	2.19e-104	XM_008910962	Phytophthora parasitica INRA-310 hypothetical protein mRNA
onion1_contig_2162	8	6.88e-169	XM_008911513	Phytophthora parasitica INRA-310 hypothetical protein mRNA
onion1_contig_2163	8	3.05e-59	XM_008897326	Phytophthora parasitica INRA-310 hypothetical protein, variant 2 mRNA
onion1_contig_2164	8	3.97e-159	XM_008904721	Phytophthora parasitica INRA-310 hypothetical protein mRNA
onion1_contig_2165	8	7.06e-74	XM_009540402	Phytophthora sojae hypothetical protein partial mRNA
onion1_contig_2166	7	7.85e-148	XM_009536001	Phytophthora sojae acetyl-co-A carboxylase partial mRNA
onion1_contig_2167	8	9.58e-159	XM_009533348	Phytophthora sojae hypothetical protein partial mRNA
onion1_contig_2168	8	1.37e-70	XR_608069	Phytophthora parasitica INRA-310 28S ribosomal RNA partial rRNA
onion1_contig_2169	8	1.69e-73	XM_008914479	Phytophthora parasitica INRA-310 hypothetical protein, variant mRNA
onion1_contig_217	9	3.55e-61	JQ027699	Pythium insidiosum 18S ribosomal RNA gene, partial sequence; mitochondrial
onion1_contig_2170	8	6.43e-136	XM_009536207	Phytophthora sojae hypothetical protein partial mRNA
onion1_contig_2171	8	2.78e-46	XM_009541430	Phytophthora sojae hypothetical protein mRNA
onion1_contig_2172	1	3.19e-26	XM_009530577	Phytophthora sojae hypothetical protein partial mRNA
onion1_contig_2173	11	1.04e-52	AY035475	Peronospora boni-henrici isolate AR 167 large subunit ribosomal RNA gene, partial sequence
onion1_contig_2174	1	1.17e-05	AJ877914	Phytophthora endornavirus 1 mRNA for polyprotein
onion1_contig_2175	8	0	XM_008915381	Phytophthora parasitica INRA-310 hypothetical protein, variant 2 mRNA
onion1_contig_2176	8	1.99e-60	XM_008900922	Phytophthora parasitica INRA-310 hypothetical protein partial mRNA
onion1_contig_2177	8	3.67e-39	XM_008912452	Phytophthora parasitica INRA-310 hypothetical protein partial mRNA
onion1_contig_2178	8	1.07e-133	XM_002997762	Phytophthora infestans T30-4 inositol oxygenase (PITG_18361) mRNA, complete cds
onion1_contig_2179	8	0	XM_009516245	Phytophthora sojae hypothetical protein partial mRNA
onion1_contig_218	11	4.81e-167	XM_008895304	Phytophthora parasitica INRA-310 hypothetical protein partial mRNA
onion1_contig_2180	8	2.91e-149	XM_008914187	Phytophthora parasitica INRA-310 hypothetical protein, variant mRNA
onion1_contig_2181	10	8.11e-86	XM_008897040	Phytophthora parasitica INRA-310 hypothetical protein, variant 2 mRNA
onion1_contig_2182	8	1.84e-137	XM_008891774	Phytophthora parasitica INRA-310 hypothetical protein, variant 1 mRNA
onion1_contig_2183	8	2.68e-104	XM_008893614	Phytophthora parasitica INRA-310 hypothetical protein, variant mRNA
onion1_contig_2184	8	5.45e-11	AY273981	Plasmopara megasperma large subunit ribosomal RNA gene, partial sequence
onion1_contig_2185	8	5.52e-83	XM_008914334	Phytophthora parasitica INRA-310 hypothetical protein partial mRNA
onion1_contig_2186	8	3.67e-71	XM_009527983	Phytophthora sojae hypothetical protein partial mRNA
onion1_contig_2187	8	0	XM_008913179	Phytophthora parasitica INRA-310 hypothetical protein partial mRNA
onion1_contig_2188	8	1.04e-126	XM_008907980	Phytophthora parasitica INRA-310 hypothetical protein mRNA
onion1_contig_2189	8	1.44e-152	CU469401	H.parasitica DNA sequence from clone HpEmoy2-9P19, complete sequence
onion1_contig_219	8	2.4e-174	XM_002902203	Phytophthora infestans T30-4 conserved hypothetical protein (PITG_10461) mRNA, complete cds
onion1_contig_2191	39	2.37e-124	XM_008896036	Phytophthora parasitica INRA-310 hypothetical protein partial mRNA
onion1_contig_2192	5	1.23e-87	XM_008911132	Phytophthora parasitica INRA-310 hypothetical protein mRNA
onion1_contig_2193	8	1.22e-87	XM_009519386	Phytophthora sojae hypothetical protein partial mRNA
onion1_contig_2194	11	1.75e-61	XM_008892627	Phytophthora parasitica INRA-310 trehalose-phosphatase, variant 1 mRNA
onion1_contig_2195	8	3.58e-152	XM_008906890	Phytophthora parasitica INRA-310 hypothetical protein mRNA
onion1_contig_2196	5	6.36e-81	XM_008918429	Phytophthora parasitica INRA-310 hypothetical protein, variant mRNA
onion1_contig_2198	10	6.06e-69	BT032193	Phytophthora capsici clone CBOT149-G20 mRNA sequence
onion1_contig_22	8	0	EU427470	Phytophthora ramorum strain CBS 101553 mitochondrion, complete genome
onion1_contig_220	9	7.05e-138	XM_002998799	Phytophthora infestans T30-4 conserved hypothetical protein (PITG_05149) mRNA, complete cds
onion1_contig_2200	8	2.73e-98	XM_002909089	Phytophthora infestans T30-4 myosin-like protein (PITG_00546) mRNA, complete cds
onion1_contig_2201	3	6.33e-74	XM_009539421	Phytophthora sojae hypothetical protein partial mRNA
onion1_contig_2202	9	0	XM_009536001	Phytophthora sojae acetyl-co-A carboxylase partial mRNA
onion1_contig_2203	9	2.19e-111	XM_008893494	Phytophthora parasitica INRA-310 hypothetical protein mRNA
onion1_contig_2204	8	9.35e-66	XR_608069	Phytophthora parasitica INRA-310 28S ribosomal RNA partial rRNA
onion1_contig_2205	8	2.47e-131	XM_008898653	Phytophthora parasitica INRA-310 diphthamide biosynthesis protein 2 partial mRNA
onion1_contig_2206	3	4.34e-19	XM_002906116	Phytophthora infestans T30-4 conserved hypothetical protein (PITG_03061) mRNA, complete cds
onion1_contig_2207	3	0.000284	XM_002902311	Phytophthora infestans T30-4 DEAD/DEAH box RNA helicase, putative (PITG_10592) mRNA, complete cds
onion1_contig_2208	8	3.07e-180	XM_008897796	Phytophthora parasitica INRA-310 hypothetical protein mRNA
onion1_contig_2209	4	8.74e-77	BT032347	Phytophthora capsici clone CBOT181-H19 mRNA sequence
onion1_contig_221	8	3.08e-54	XM_009541429	Phytophthora sojae hypothetical protein mRNA
onion1_contig_2210	9	1.67e-119	BT032112	Phytophthora capsici clone CBOT133-I14 mRNA sequence
onion1_contig_2211	9	9.93e-102	XM_008912644	Phytophthora parasitica INRA-310 hypothetical protein, variant 2 mRNA
onion1_contig_2212	8	3.3e-145	XM_008911481	Phytophthora parasitica INRA-310 hypothetical protein partial mRNA
onion1_contig_2213	8	8.19e-130	XM_008899154	Phytophthora parasitica INRA-310 hypothetical protein mRNA
onion1_contig_2214	11	5.36e-36	XM_002909027	Phytophthora infestans T30-4 histone-lysine N-methyltransferase, putative (PITG_00474) mRNA, complete cds
onion1_contig_2216	8	1.46e-118	XM_009533672	Phytophthora sojae hypothetical protein partial mRNA
onion1_contig_2217	8	0	XM_008893529	Phytophthora parasitica INRA-310 holo-[acyl-carrier-protein] synthase mRNA
onion1_contig_2218	8	3.01e-97	XM_002902882	Phytophthora infestans T30-4 conserved hypothetical protein (PITG_08874) mRNA, complete cds
onion1_contig_2219	8	0	XM_009523355	Phytophthora sojae hypothetical protein partial mRNA
onion1_contig_2220	3	9.5e-21	XM_008897869	Phytophthora parasitica INRA-310 hypothetical protein mRNA
onion1_contig_2221	8	7.52e-144	XM_008896420	Phytophthora parasitica INRA-310 hypothetical protein, variant mRNA
onion1_contig_2222	8	2.34e-104	XM_002901095	Phytophthora infestans T30-4 serine protease family S15, putative (PITG_11592) mRNA, complete cds
onion1_contig_2223	2	0.000149	XM_002901252	Phytophthora infestans T30-4 conserved hypothetical protein (PITG_11799) mRNA, complete cds
onion1_contig_2224	8	3.59e-58	XM_002907006	Phytophthora infestans T30-4 conserved hypothetical protein (PITG_02081) mRNA, complete cds
onion1_contig_2225	2	3.68e-07	XM_009525686	Phytophthora sojae hypothetical protein partial mRNA
onion1_contig_2226	13	5.56e-139	XM_009532225	Phytophthora sojae hypothetical protein partial mRNA
onion1_contig_2227	4	1.61e-25	XM_008899760	Phytophthora parasitica INRA-310 hypothetical protein, variant 3 mRNA
onion1_contig_2228	5	0	XM_008900468	Phytophthora parasitica INRA-310 hypothetical protein partial mRNA
onion1_contig_2229	8	3.82e-102	XM_002998371	Phytophthora infestans T30-4 dihydroxyacetone kinase, putative (PITG_06260) mRNA, complete cds
onion1_contig_223	9	0	XM_009519244	Phytophthora sojae hypothetical protein partial mRNA
onion1_contig_2230	8	1.04e-121	XM_008917110	Phytophthora parasitica INRA-310 hypothetical protein mRNA
onion1_contig_2231	8	3.34e-52	XM_009520272	Phytophthora sojae hypothetical protein partial mRNA
onion1_contig_2232	8	0	XM_008916683	Phytophthora parasitica INRA-310 hypothetical protein partial mRNA
onion1_contig_2233	8	0	XM_008892559	Phytophthora parasitica INRA-310 hypothetical protein partial mRNA
onion1_contig_2234	8	1.04e-103	XM_009532599	Phytophthora sojae hypothetical protein partial mRNA
onion1_contig_2235	2	4.57e-05	XM_008892390	Phytophthora parasitica INRA-310 hypothetical protein mRNA
onion1_contig_2236	8	0	XM_008899015	Phytophthora parasitica INRA-310 hypothetical protein mRNA
onion1_contig_2237	8	1.01e-158	XM_009522428	Phytophthora sojae hypothetical protein partial mRNA
onion1_contig_2238	8	1.19e-65	XM_009515704	Phytophthora sojae hypothetical protein partial mRNA
onion1_contig_2239	8	2.39e-162	XM_008905376	Phytophthora parasitica INRA-310 hypothetical protein, variant 3 mRNA
onion1_contig_224	8	1.27e-98	XM_008895818	Phytophthora parasitica INRA-310 hypothetical protein partial mRNA
onion1_contig_2240	3	3.12e-159	XM_008897528	Phytophthora parasitica INRA-310 VPS15 protein kinase mRNA
onion1_contig_2241	8	1.09e-126	XM_008905324	Phytophthora parasitica INRA-310 hypothetical protein mRNA
onion1_contig_2243	8	1.17e-165	XM_008917022	Phytophthora parasitica INRA-310 hypothetical protein, variant 4 mRNA
onion1_contig_2244	8	1.02e-139	XM_009535411	Phytophthora sojae hypothetical protein partial mRNA
onion1_contig_2245	8	1.56e-56	KM058101	Peronospora ranunculi isolate HV2293 18S ribosomal RNA gene, partial sequence; internal transcribed spacer 1, 5.8S ribosomal RNA gene, and internal transcribed spacer 2, complete sequence; and 28S ribosomal RNA gene, partial sequence
onion1_contig_2246	8	0	XM_008893196	Phytophthora parasitica INRA-310 phosphoenolpyruvate carboxykinase (ATP) partial mRNA
onion1_contig_2247	8	1.12e-128	XM_008917876	Phytophthora parasitica INRA-310 hypothetical protein mRNA
onion1_contig_2248	8	7.68e-41	XM_009539312	Phytophthora sojae hypothetical protein partial mRNA
onion1_contig_2249	3	5.53e-30	XM_009520057	Phytophthora sojae hypothetical protein partial mRNA
onion1_contig_225	15	8.18e-101	XM_008900708	Phytophthora parasitica INRA-310 hypothetical protein partial mRNA
onion1_contig_2250	8	2.32e-86	XM_008902958	Phytophthora parasitica INRA-310 hypothetical protein mRNA
onion1_contig_2251	8	2.12e-85	XM_002900815	Phytophthora infestans T30-4 conserved hypothetical protein (PITG_12257) mRNA, complete cds
onion1_contig_2252	8	4.5e-82	XM_002904865	Phytophthora infestans T30-4 conserved hypothetical protein (PITG_06934) mRNA, complete cds
onion1_contig_2253	8	4.52e-152	XM_009527701	Phytophthora sojae hypothetical protein partial mRNA
onion1_contig_2254	8	4.67e-69	XM_002907656	Phytophthora infestans T30-4 cell division cycle protein 16 (PITG_02810) mRNA, complete cds
onion1_contig_2255	8	9.6e-80	XM_002898379	Phytophthora infestans T30-4 conserved hypothetical protein (PITG_15481) mRNA, complete cds
onion1_contig_2256	4	8.91e-110	XM_009526564	Phytophthora sojae hypothetical protein partial mRNA
onion1_contig_2257	6	4.11e-55	XM_009528432	Phytophthora sojae hypothetical protein partial mRNA
onion1_contig_2258	8	2.34e-85	XM_008905431	Phytophthora parasitica INRA-310 hypothetical protein mRNA
onion1_contig_2259	8	5.65e-31	XM_002903950	Phytophthora infestans T30-4 phosphatidylinositol kinase (PIK-G3) (PITG_08640) mRNA, complete cds
onion1_contig_226	8	4.01e-143	XM_009539337	Phytophthora sojae hypothetical protein partial mRNA
onion1_contig_2260	8	4.93e-81	XM_009525188	Phytophthora sojae hypothetical protein partial mRNA
onion1_contig_2261	9	2.62e-55	XM_002902097	Phytophthora infestans T30-4 conserved hypothetical protein (PITG_10328) mRNA, complete cds
onion1_contig_2262	8	4e-57	XM_009516736	Phytophthora sojae hypothetical protein partial mRNA
onion1_contig_2263	8	5.56e-93	XM_002904020	Phytophthora infestans T30-4 conserved hypothetical protein (PITG_07847) mRNA, complete cds
onion1_contig_2264	8	4.49e-44	AY035475	Peronospora boni-henrici isolate AR 167 large subunit ribosomal RNA gene, partial sequence
onion1_contig_2265	10	1.27e-144	XM_008917697	Phytophthora parasitica INRA-310 hypothetical protein mRNA
onion1_contig_2266	8	2.23e-111	XM_002898574	Phytophthora infestans T30-4 conserved hypothetical protein (PITG_14743) mRNA, complete cds
onion1_contig_2267	10	2.18e-161	XM_002899236	Phytophthora infestans T30-4 endo-1,3(4)-beta-glucanase, putative (PITG_14173) mRNA, complete cds
onion1_contig_2268	8	2.93e-71	BT031905	Phytophthora capsici clone CBOT93-D12 mRNA sequence
onion1_contig_2269	8	3.51e-128	XM_008897115	Phytophthora parasitica INRA-310 hypothetical protein mRNA
onion1_contig_227	8	2.83e-92	XM_008894165	Phytophthora parasitica INRA-310 hypothetical protein, variant 2 mRNA
onion1_contig_2271	8	7.84e-117	XM_008896036	Phytophthora parasitica INRA-310 hypothetical protein partial mRNA
onion1_contig_2272	8	0	XM_009517813	Phytophthora sojae hypothetical protein partial mRNA
onion1_contig_2273	4	4.85e-132	XM_009533982	Phytophthora sojae hypothetical protein partial mRNA
onion1_contig_2274	8	6.96e-130	AB922441	Hyaloperonospora arabidopsidis Emoy2 HaRxLL128c mRNA for RxLR effector candidate protein, complete cds
onion1_contig_2275	8	7.85e-136	XM_002901209	Phytophthora infestans T30-4 50S ribosomal protein L3-2 (PITG_11734) mRNA, complete cds
onion1_contig_2276	8	2.34e-28	JQ976073	Uncultured oomycete clone 47-L049632-122-021-G06 internal transcribed spacer 1, partial sequence; 5.8S ribosomal RNA gene, complete sequence; and internal transcribed spacer 2, partial sequence >gi|444242825|gb|JQ976081.1| Uncultured oomycete clone 90-L049632-122-021-B12 internal transcribed spacer 1, partial sequence; 5.8S ribosomal RNA gene, complete sequence; and internal transcribed spacer 2,…
onion1_contig_2277	8	2.38e-110	XM_009526658	Phytophthora sojae DAHP synthetase phospho-2-dehydro-3-deoxyheptonate aldolase partial mRNA
onion1_contig_2278	8	0	XM_008897742	Phytophthora parasitica INRA-310 hypothetical protein mRNA
onion1_contig_2279	8	1.31e-93	XM_002897929	Phytophthora infestans T30-4 TFIIH basal transcription factor complex helicase subunit (PITG_15696) mRNA, complete cds
onion1_contig_228	8	0	CU856318	H.parasitica DNA sequence from clone HpEmoy2-18D2, complete sequence
onion1_contig_2280	11	1.04e-76	XM_002908766	Phytophthora infestans T30-4 protein kinase, putative (PITG_00187) mRNA, complete cds
onion1_contig_2281	4	1.05e-83	XM_008893832	Phytophthora parasitica INRA-310 hypothetical protein mRNA
onion1_contig_2282	9	5.02e-176	XM_009523404	Phytophthora sojae hypothetical protein partial mRNA
onion1_contig_2283	5	8.39e-90	XM_002900231	Phytophthora infestans T30-4 conserved hypothetical protein (PITG_12350) mRNA, complete cds
onion1_contig_2284	18	2.35e-118	XM_009532339	Phytophthora sojae hypothetical protein partial mRNA
onion1_contig_2285	8	0	XM_008913162	Phytophthora parasitica INRA-310 hypothetical protein partial mRNA
onion1_contig_2286	12	1.58e-75	XM_008913222	Phytophthora parasitica INRA-310 hypothetical protein mRNA
onion1_contig_2287	8	0	XM_009521800	Phytophthora sojae hypothetical protein partial mRNA
onion1_contig_2288	8	1.96e-108	XM_008912470	Phytophthora parasitica INRA-310 hypothetical protein mRNA
onion1_contig_2289	4	1.52e-69	XM_009520619	Phytophthora sojae hypothetical protein partial mRNA
onion1_contig_229	9	6.63e-126	CU855849	H.parasitica DNA sequence from clone HpEmoy2-19N16, complete sequence
onion1_contig_2290	6	1.42e-81	XM_008901465	Phytophthora parasitica INRA-310 hypothetical protein mRNA
onion1_contig_2291	8	9.4e-136	XM_009522138	Phytophthora sojae hypothetical protein partial mRNA
onion1_contig_2292	8	7.4e-174	XM_008918427	Phytophthora parasitica INRA-310 hypothetical protein, variant 2 mRNA
onion1_contig_2293	4	7.01e-60	XM_002906049	Phytophthora infestans T30-4 conserved hypothetical protein (PITG_04485) mRNA, complete cds
onion1_contig_2294	2	4.24e-19	XM_009523589	Phytophthora sojae hypothetical protein partial mRNA
onion1_contig_2295	8	0	XM_008897735	Phytophthora parasitica INRA-310 CAMK/CDPK protein kinase mRNA
onion1_contig_2296	8	6.8e-124	XM_008913300	Phytophthora parasitica INRA-310 hypothetical protein, variant 3 mRNA
onion1_contig_2297	5	3.11e-103	XM_008908999	Phytophthora parasitica INRA-310 hypothetical protein mRNA
onion1_contig_2298	8	3.62e-69	XM_008914779	Phytophthora parasitica INRA-310 hypothetical protein partial mRNA
onion1_contig_2299	8	1.62e-56	XM_008895953	Phytophthora parasitica INRA-310 hypothetical protein mRNA
onion1_contig_23	9	9.05e-97	XM_008910459	Phytophthora parasitica INRA-310 hypothetical protein mRNA
onion1_contig_2300	4	4.66e-131	XM_009522241	Phytophthora sojae hypothetical protein partial mRNA
onion1_contig_2301	7	8.49e-109	XM_008908007	Phytophthora parasitica INRA-310 hypothetical protein mRNA
onion1_contig_2302	8	1.48e-107	XM_008893662	Phytophthora parasitica INRA-310 hypothetical protein, variant 2 mRNA
onion1_contig_2303	1	0.000497	XM_008918153	Phytophthora parasitica INRA-310 hypothetical protein partial mRNA
onion1_contig_2304	9	8.5e-98	XM_008916114	Phytophthora parasitica INRA-310 hypothetical protein mRNA
onion1_contig_2305	5	1.99e-67	XM_008898448	Phytophthora parasitica INRA-310 hypothetical protein, variant 3 mRNA
onion1_contig_2306	10	3.09e-135	XM_008912034	Phytophthora parasitica INRA-310 hypothetical protein mRNA
onion1_contig_2307	8	3.72e-159	XM_008910778	Phytophthora parasitica INRA-310 hypothetical protein, variant 2 mRNA
onion1_contig_2308	8	8.6e-173	XM_009516860	Phytophthora sojae hypothetical protein partial mRNA
onion1_contig_2309	3	7.84e-86	XM_009536723	Phytophthora sojae hypothetical protein mRNA
onion1_contig_231	8	9.31e-169	XM_002900005	Phytophthora infestans T30-4 transmembrane protein, putative (PITG_13418) mRNA, complete cds
onion1_contig_2310	16	4.18e-31	XM_008897362	Phytophthora parasitica INRA-310 hypothetical protein, variant 10 mRNA
onion1_contig_2311	8	7.51e-131	XM_009522428	Phytophthora sojae hypothetical protein partial mRNA
onion1_contig_2312	9	1.84e-73	XM_008897884	Phytophthora parasitica INRA-310 hypothetical protein, variant mRNA
onion1_contig_2313	8	4.43e-132	XM_008905639	Phytophthora parasitica INRA-310 TKL protein kinase mRNA
onion1_contig_2314	9	0	BT032294	Phytophthora capsici clone CBOT173-C14 mRNA sequence
onion1_contig_2315	8	8.85e-90	XM_008910458	Phytophthora parasitica INRA-310 hypothetical protein, variant 3 mRNA
onion1_contig_2316	8	1.27e-99	CU469393	H.parasitica DNA sequence from clone HpEmoy2-16N19, complete sequence
onion1_contig_2317	8	0	XM_008894843	Phytophthora parasitica INRA-310 hypothetical protein mRNA
onion1_contig_2318	8	4.6e-119	XM_008911599	Phytophthora parasitica INRA-310 hypothetical protein mRNA
onion1_contig_2319	8	1.01e-46	S81756	5S rRNA [Pythium pachycaule, Ali-Shtayeh 4117b, IMI 308 331, Genomic, 118 nt]
onion1_contig_232	9	0	XM_009516780	Phytophthora sojae hypothetical protein partial mRNA >gi|695373546|ref|XM_009516781.1| Phytophthora sojae hypothetical protein partial mRNA
onion1_contig_2321	3	2.4e-66	XM_008902424	Phytophthora parasitica INRA-310 hypothetical protein partial mRNA
onion1_contig_2322	6	2.18e-68	XM_008916613	Phytophthora parasitica INRA-310 hypothetical protein mRNA
onion1_contig_2323	8	7.25e-117	XM_002896088	Phytophthora infestans T30-4 phosphoinositide 3-kinase regulatory subunit (PITG_19875) mRNA, complete cds
onion1_contig_2324	8	9.58e-180	XM_009539930	Phytophthora sojae hypothetical protein mRNA
onion1_contig_2325	11	2.5e-64	CU855849	H.parasitica DNA sequence from clone HpEmoy2-19N16, complete sequence
onion1_contig_2326	8	1.1e-50	XM_008916254	Phytophthora parasitica INRA-310 hypothetical protein partial mRNA
onion1_contig_2327	8	9.97e-72	XM_008913776	Phytophthora parasitica INRA-310 hypothetical protein partial mRNA
onion1_contig_2328	8	5.24e-68	XM_009538863	Phytophthora sojae hypothetical protein partial mRNA
onion1_contig_2329	8	1.57e-74	XM_008896041	Phytophthora parasitica INRA-310 hypothetical protein mRNA
onion1_contig_233	22	0	XM_009540396	Phytophthora sojae hypothetical protein partial mRNA
onion1_contig_2330	10	3.68e-147	XM_009520930	Phytophthora sojae hypothetical protein partial mRNA
onion1_contig_2331	8	0	CU694309	H.parasitica DNA sequence from clone HpEmoy2-5E14, complete sequence
onion1_contig_2332	4	7.74e-97	XM_008893388	Phytophthora parasitica INRA-310 hypothetical protein, variant partial mRNA
onion1_contig_2333	8	1.37e-31	XR_608069	Phytophthora parasitica INRA-310 28S ribosomal RNA partial rRNA
onion1_contig_2335	8	1.58e-162	CU694976	H.parasitica DNA sequence from clone HpEmoy2-17E10, complete sequence
onion1_contig_235	8	3.6e-122	XM_009521596	Phytophthora sojae hypothetical protein partial mRNA
onion1_contig_236	8	0	XM_009521596	Phytophthora sojae hypothetical protein partial mRNA
onion1_contig_237	2	8.77e-91	XM_002903591	Phytophthora infestans T30-4 conserved hypothetical protein (PITG_09370) mRNA, complete cds
onion1_contig_238	8	0	XM_002899732	Phytophthora infestans T30-4 ATP-binding Cassette (ABC) Superfamily (PITG_13575) mRNA, complete cds
onion1_contig_24	8	0	JN635242	Phytophthora austrocedri isolate WPC15132B1758 18S ribosomal RNA gene, partial sequence >gi|403181349|gb|JN635271.1| Phytophthora austrocedri isolate WPC16040D970 18S ribosomal RNA gene, partial sequence
onion1_contig_240	7	7.86e-117	XM_008893587	Phytophthora parasitica INRA-310 hypothetical protein mRNA
onion1_contig_241	5	6.6e-41	XM_002896376	Phytophthora infestans T30-4 condensin complex subunit 3, putative (PITG_17883) mRNA, complete cds
onion1_contig_242	8	1.54e-114	KM058096	Peronospora sp. HV-2015 isolate HV3065 18S ribosomal RNA gene, partial sequence; internal transcribed spacer 1, 5.8S ribosomal RNA gene, and internal transcribed spacer 2, complete sequence; and 28S ribosomal RNA gene, partial sequence
onion1_contig_243	3	3.4e-90	XM_009522932	Phytophthora sojae hypothetical protein partial mRNA
onion1_contig_244	3	8.95e-77	XM_009522932	Phytophthora sojae hypothetical protein partial mRNA
onion1_contig_245	8	2.23e-107	XM_008907226	Phytophthora parasitica INRA-310 hypothetical protein mRNA
onion1_contig_246	11	1.26e-179	XM_008908819	Phytophthora parasitica INRA-310 hypothetical protein mRNA
onion1_contig_247	8	4.01e-85	AY273952	Peronospora boni-henrici large subunit ribosomal RNA gene, partial sequence
onion1_contig_248	8	6.95e-49	XM_008902140	Phytophthora parasitica INRA-310 hypothetical protein mRNA
onion1_contig_249	8	0	XM_008913952	Phytophthora parasitica INRA-310 hypothetical protein mRNA
onion1_contig_25	10	5.46e-84	XM_008902172	Phytophthora parasitica INRA-310 hypothetical protein mRNA
onion1_contig_250	8	0	XM_009517290	Phytophthora sojae hypothetical protein partial mRNA
onion1_contig_251	8	1.19e-135	XM_009541405	Phytophthora sojae hypothetical protein mRNA
onion1_contig_252	15	2.58e-94	XM_009527213	Phytophthora sojae hypothetical protein mRNA
onion1_contig_253	9	0	XM_009521025	Phytophthora sojae hypothetical protein partial mRNA
onion1_contig_254	9	0	XM_009519450	Phytophthora sojae papain-like cysteine protease C1 mRNA
onion1_contig_255	8	2.25e-125	XM_009519546	Phytophthora sojae hypothetical protein mRNA
onion1_contig_256	8	7.63e-100	XM_009532906	Phytophthora sojae hypothetical protein partial mRNA
onion1_contig_257	8	0	EF564002	Phytophthora ramorum cellulose synthase 2 (CES2) gene, complete cds
onion1_contig_258	8	0	XM_008896262	Phytophthora parasitica INRA-310 hypothetical protein, variant mRNA
onion1_contig_259	9	1.12e-64	XM_008909206	Phytophthora parasitica INRA-310 hypothetical protein mRNA
onion1_contig_26	16	0	KT893456	Peronospora tabacina isolate 968-S-26 mitochondrion, complete genome
onion1_contig_260	9	0	XM_009518844	Phytophthora sojae hypothetical protein partial mRNA
onion1_contig_261	8	0	XM_009516873	Phytophthora sojae hypothetical protein partial mRNA
onion1_contig_262	4	1.17e-135	XM_008901504	Phytophthora parasitica INRA-310 hypothetical protein mRNA
onion1_contig_263	8	0	XM_009526333	Phytophthora sojae hypothetical protein mRNA
onion1_contig_264	8	1.7e-112	XM_009522172	Phytophthora sojae hypothetical protein partial mRNA
onion1_contig_265	8	6.7e-37	XM_008901969	Phytophthora parasitica INRA-310 hypothetical protein mRNA
onion1_contig_266	8	5.02e-109	XM_009530273	Phytophthora sojae hypothetical protein mRNA
onion1_contig_267	6	0	XM_008906392	Phytophthora parasitica INRA-310 hypothetical protein mRNA
onion1_contig_268	8	3.58e-121	XM_008898574	Phytophthora parasitica INRA-310 hypothetical protein mRNA
onion1_contig_269	9	0	BT032073	Phytophthora capsici clone CBOT125-P04 mRNA sequence
onion1_contig_27	10	2.54e-110	XM_009522412	Phytophthora sojae hypothetical protein partial mRNA
onion1_contig_270	13	0	XM_002905484	Phytophthora infestans T30-4 conserved hypothetical protein (PITG_04824) mRNA, complete cds
onion1_contig_271	8	5.82e-88	BT031391	Phytophthora capsici clone CBOT37-G12 mRNA sequence
onion1_contig_272	11	4.21e-128	XM_002997510	Phytophthora infestans T30-4 proteasomal ubiquitin receptor ADRM1-like protein (PITG_18650) mRNA, complete cds
onion1_contig_274	2	2.16e-11	XM_008913587	Phytophthora parasitica INRA-310 hypothetical protein mRNA
onion1_contig_275	9	3.85e-44	XM_008903640	Phytophthora parasitica INRA-310 hypothetical protein mRNA
onion1_contig_276	8	0	XM_009519244	Phytophthora sojae hypothetical protein partial mRNA
onion1_contig_277	8	9.95e-97	XM_008908507	Phytophthora parasitica INRA-310 hypothetical protein mRNA
onion1_contig_278	10	4.45e-128	XM_008897535	Phytophthora parasitica INRA-310 hypothetical protein, variant 3 mRNA
onion1_contig_279	11	2.27e-106	XM_008901105	Phytophthora parasitica INRA-310 hypothetical protein mRNA
onion1_contig_28	8	2.64e-117	XM_008902167	Phytophthora parasitica INRA-310 PEK protein kinase mRNA
onion1_contig_280	8	3.39e-10	MG865995	Phytophthora capsici voucher Pc internal transcribed spacer 1, partial sequence; 5.8S ribosomal RNA gene and internal transcribed spacer 2, complete sequence; and large subunit ribosomal RNA gene, partial sequence
onion1_contig_281	8	2.16e-112	XM_009516742	Phytophthora sojae papain-like cysteine protease C1 mRNA
onion1_contig_283	9	3.14e-158	XM_008911150	Phytophthora parasitica INRA-310 hypothetical protein, variant 2 mRNA
onion1_contig_284	14	0	XM_008907539	Phytophthora parasitica INRA-310 hypothetical protein mRNA
onion1_contig_285	6	3.41e-64	CU469403	H.parasitica DNA sequence from clone HpEmoy2-20I1, complete sequence
onion1_contig_286	8	0	XM_009520775	Phytophthora sojae hypothetical protein partial mRNA
onion1_contig_287	10	0	XM_008906128	Phytophthora parasitica INRA-310 hypothetical protein mRNA
onion1_contig_288	8	2.21e-117	XM_008898751	Phytophthora parasitica INRA-310 hypothetical protein partial mRNA
onion1_contig_289	8	1.5e-131	XM_008893818	Phytophthora parasitica INRA-310 hypothetical protein mRNA
onion1_contig_29	26	0	XM_002900045	Phytophthora infestans T30-4 cyclin-like protein (PITG_12676) mRNA, complete cds
onion1_contig_291	8	0	XM_009536044	Phytophthora sojae hypothetical protein partial mRNA
onion1_contig_292	8	0	XM_009536044	Phytophthora sojae hypothetical protein partial mRNA
onion1_contig_293	14	0	XM_009530584	Phytophthora sojae hypothetical protein partial mRNA
onion1_contig_294	8	0	XM_008903187	Phytophthora parasitica INRA-310 luminal-binding protein mRNA
onion1_contig_295	8	0	XM_008911461	Phytophthora parasitica INRA-310 hypothetical protein, variant mRNA
onion1_contig_296	8	0	XM_008912860	Phytophthora parasitica INRA-310 hypothetical protein mRNA
onion1_contig_297	8	0	XM_008907518	Phytophthora parasitica INRA-310 TKL protein kinase partial mRNA
onion1_contig_298	6	3.31e-58	XM_008893349	Phytophthora parasitica INRA-310 hypothetical protein mRNA
onion1_contig_299	8	1.63e-106	XM_008901586	Phytophthora parasitica INRA-310 hypothetical protein mRNA
onion1_contig_3	8	0	XM_009541429	Phytophthora sojae hypothetical protein mRNA
onion1_contig_30	8	1.85e-48	XM_008917604	Phytophthora parasitica INRA-310 hypothetical protein mRNA
onion1_contig_300	10	3.13e-98	XM_009540458	Phytophthora sojae hypothetical protein partial mRNA
onion1_contig_301	8	9.02e-162	XM_002906867	Phytophthora infestans T30-4 actin-like protein (PITG_03874) mRNA, complete cds
onion1_contig_302	8	3.97e-135	XM_009537618	Phytophthora sojae hypothetical protein partial mRNA
onion1_contig_303	8	2.5e-105	XM_002904405	Phytophthora infestans T30-4 cytochrome P450, putative (PITG_07424) mRNA, complete cds
onion1_contig_304	8	0	XM_008915756	Phytophthora parasitica INRA-310 hypothetical protein mRNA
onion1_contig_305	16	5.01e-63	XR_608069	Phytophthora parasitica INRA-310 28S ribosomal RNA partial rRNA
onion1_contig_306	8	5.77e-171	XM_002901174	Phytophthora infestans T30-4 conserved hypothetical protein (PITG_11690) mRNA, complete cds
onion1_contig_307	8	2.06e-131	XM_008904650	Phytophthora parasitica INRA-310 hypothetical protein partial mRNA
onion1_contig_308	9	1.18e-179	XM_009524895	Phytophthora sojae hypothetical protein partial mRNA
onion1_contig_309	11	3.9e-122	XM_002906757	Phytophthora infestans T30-4 ATPase (PITG_03757) mRNA, complete cds
onion1_contig_31	8	9.97e-171	XM_008898056	Phytophthora parasitica INRA-310 TKL protein kinase mRNA
onion1_contig_310	3	0	XM_002899238	Phytophthora infestans T30-4 conserved hypothetical protein (PITG_14175) mRNA, complete cds
onion1_contig_311	11	1.13e-161	XM_002908241	Phytophthora infestans T30-4 conserved hypothetical protein (PITG_01663) mRNA, complete cds
onion1_contig_312	8	2e-100	EF566466	Phytophthora capsici clone SNP19 mRNA sequence
onion1_contig_313	14	1.79e-80	XR_608069	Phytophthora parasitica INRA-310 28S ribosomal RNA partial rRNA
onion1_contig_314	11	1.76e-105	XM_009539069	Phytophthora sojae hypothetical protein partial mRNA
onion1_contig_315	10	1.06e-116	DQ361199	Peronospora variabilis strain MG 8-7 NADH dehydrogenase subunit 1 (ND1) gene, partial cds; mitochondrial
onion1_contig_316	9	4.19e-146	XM_009518426	Phytophthora sojae patched family protein partial mRNA
onion1_contig_317	16	1.34e-152	XM_009541341	Phytophthora sojae hypothetical protein partial mRNA
onion1_contig_318	10	0	XM_008906317	Phytophthora parasitica INRA-310 hypothetical protein, variant 2 mRNA
onion1_contig_319	10	3.8e-129	XM_009533821	Phytophthora sojae hypothetical protein partial mRNA
onion1_contig_32	9	0	XM_009541540	Phytophthora sojae hypothetical protein partial mRNA
onion1_contig_320	8	4.91e-142	XM_009525462	Phytophthora sojae putative camphor resistance CrcB protein partial mRNA
onion1_contig_321	8	3.28e-22	MF784270	Phytophthora capsici isolate CACAO small subunit ribosomal RNA gene, partial sequence
onion1_contig_322	8	3.1e-153	XM_009519250	Phytophthora sojae hypothetical protein mRNA
onion1_contig_323	9	1.94e-113	XM_008911844	Phytophthora parasitica INRA-310 hypothetical protein, variant 3 partial mRNA
onion1_contig_324	6	1.87e-113	BT032317	Phytophthora capsici clone CBOT173-N10 mRNA sequence
onion1_contig_325	9	4.83e-33	KT072718	Pseudoperonospora cubensis mitochondrion, complete genome
onion1_contig_326	8	1.19e-89	XM_008899471	Phytophthora parasitica INRA-310 AGC protein kinase mRNA
onion1_contig_327	8	0	XM_008916073	Phytophthora parasitica INRA-310 hypothetical protein mRNA
onion1_contig_328	8	0	XM_002899772	Phytophthora infestans T30-4 conserved hypothetical protein (PITG_13622) mRNA, complete cds
onion1_contig_329	8	0	XM_002901600	Phytophthora infestans T30-4 nuclease, putative (PITG_10827) mRNA, complete cds
onion1_contig_33	8	0	XM_009516383	Phytophthora sojae hypothetical protein partial mRNA
onion1_contig_330	14	1.12e-161	XM_009531524	Phytophthora sojae hypothetical protein partial mRNA
onion1_contig_331	11	3.36e-121	XM_002899426	Phytophthora infestans T30-4 cell cycle-related kinase, putative (PITG_13778) mRNA, complete cds
onion1_contig_332	3	4.1e-32	XM_008903707	Phytophthora parasitica INRA-310 hypothetical protein mRNA
onion1_contig_333	7	1.01e-157	XM_009522412	Phytophthora sojae hypothetical protein partial mRNA
onion1_contig_334	12	6.98e-176	CU611060	H.parasitica DNA sequence from clone HpEmoy2-21B10, complete sequence
onion1_contig_335	8	9.72e-167	XM_008916132	Phytophthora parasitica INRA-310 hypothetical protein mRNA
onion1_contig_336	9	7.75e-119	FR833290	Albugo laibachii Alem1, genomic contig CONTIG_216_Em1_cons_v4_44607_233_1
onion1_contig_337	3	2.37e-65	XM_008916875	Phytophthora parasitica INRA-310 hypothetical protein mRNA
onion1_contig_338	8	4.97e-69	KM058096	Peronospora sp. HV-2015 isolate HV3065 18S ribosomal RNA gene, partial sequence; internal transcribed spacer 1, 5.8S ribosomal RNA gene, and internal transcribed spacer 2, complete sequence; and 28S ribosomal RNA gene, partial sequence
onion1_contig_339	8	0	XM_008910721	Phytophthora parasitica INRA-310 hypothetical protein mRNA
onion1_contig_34	6	1.16e-105	CU694290	H.parasitica DNA sequence from clone HpEmoy2-14H6, complete sequence
onion1_contig_340	8	5.42e-171	XM_009518524	Phytophthora sojae hypothetical protein partial mRNA
onion1_contig_341	8	0	XM_009520731	Phytophthora sojae hypothetical protein partial mRNA
onion1_contig_342	8	2.17e-39	XM_008896675	Phytophthora parasitica INRA-310 hypothetical protein partial mRNA
onion1_contig_343	8	9.57e-142	JF799097	Pseudoperonospora cubensis cellulose synthase 2 (CesA2) gene, complete cds
onion1_contig_344	8	3.24e-161	BT031894	Phytophthora capsici clone CBOT89-M24 mRNA sequence
onion1_contig_345	8	0	XM_009519098	Phytophthora sojae hypothetical protein mRNA
onion1_contig_346	9	3.08e-155	XM_009537760	Phytophthora sojae hypothetical protein partial mRNA
onion1_contig_347	8	3.05e-72	XM_008909851	Phytophthora parasitica INRA-310 serine/threonine protein kinase partial mRNA
onion1_contig_348	12	0	XM_008898770	Phytophthora parasitica INRA-310 hypothetical protein, variant mRNA
onion1_contig_349	8	3.24e-57	XM_009516853	Phytophthora sojae hypothetical protein partial mRNA
onion1_contig_350	8	6.66e-66	XM_009522932	Phytophthora sojae hypothetical protein partial mRNA
onion1_contig_351	5	0	XM_008909734	Phytophthora parasitica INRA-310 hypothetical protein, variant mRNA
onion1_contig_352	9	0	XM_008897772	Phytophthora parasitica INRA-310 ribosomal protein L1 partial mRNA
onion1_contig_353	8	0	XM_009539716	Phytophthora sojae hypothetical protein mRNA
onion1_contig_354	8	0	XM_008897660	Phytophthora parasitica INRA-310 hypothetical protein mRNA
onion1_contig_355	8	0	XM_009517420	Phytophthora sojae hypothetical protein partial mRNA
onion1_contig_356	8	1.56e-58	MF784270	Phytophthora capsici isolate CACAO small subunit ribosomal RNA gene, partial sequence
onion1_contig_357	9	0	XM_009526170	Phytophthora sojae hypothetical protein partial mRNA
onion1_contig_358	8	0	JF799097	Pseudoperonospora cubensis cellulose synthase 2 (CesA2) gene, complete cds
onion1_contig_359	10	0	XM_008906740	Phytophthora parasitica INRA-310 hypothetical protein, variant 3 mRNA
onion1_contig_36	8	4.27e-161	CU672242	H.parasitica DNA sequence from clone HpEmoy2-5J7, complete sequence
onion1_contig_360	8	0	XM_008913400	Phytophthora parasitica INRA-310 pyruvate dehydrogenase (acetyl-transferring) E1 component, alpha subunit mRNA
onion1_contig_361	9	4.55e-146	XM_008908979	Phytophthora parasitica INRA-310 hypothetical protein mRNA
onion1_contig_362	8	5.9e-98	XM_008904835	Phytophthora parasitica INRA-310 hypothetical protein mRNA
onion1_contig_363	12	0	CU855827	H.parasitica DNA sequence from clone HpEmoy2-24N19, complete sequence
onion1_contig_364	6	1.81e-94	XM_008893346	Phytophthora parasitica INRA-310 hypothetical protein, variant mRNA
onion1_contig_365	8	2.08e-117	XM_008907865	Phytophthora parasitica INRA-310 elongation factor Tu mRNA
onion1_contig_366	8	2.42e-143	XM_009528228	Phytophthora sojae hypothetical protein partial mRNA
onion1_contig_367	10	0	XM_009529036	Phytophthora sojae hypothetical protein partial mRNA
onion1_contig_368	8	0	XM_009527726	Phytophthora sojae hypothetical protein partial mRNA
onion1_contig_369	8	6.74e-20	CU694974	H.parasitica DNA sequence from clone HpEmoy2-13A12, complete sequence
onion1_contig_37	8	1.36e-49	XM_008905686	Phytophthora parasitica INRA-310 hypothetical protein partial mRNA
onion1_contig_370	4	8.5e-151	XM_008902167	Phytophthora parasitica INRA-310 PEK protein kinase mRNA
onion1_contig_371	34	7e-106	XM_009532434	Phytophthora sojae hypothetical protein mRNA
onion1_contig_372	38	2.05e-38	XM_009533034	Phytophthora sojae hypothetical protein partial mRNA
onion1_contig_373	8	0	XM_009519496	Phytophthora sojae hypothetical protein partial mRNA
onion1_contig_374	8	2.17e-143	XM_008911448	Phytophthora parasitica INRA-310 cell division protein FtsZ, variant 5 mRNA
onion1_contig_375	4	1.87e-36	XM_008898214	Phytophthora parasitica INRA-310 hypothetical protein, variant 1 mRNA
onion1_contig_376	8	1.64e-93	XM_002902833	Phytophthora infestans T30-4 conserved hypothetical protein (PITG_08810) mRNA, complete cds
onion1_contig_377	8	1.52e-131	XM_008906381	Phytophthora parasitica INRA-310 phospholipase D mRNA
onion1_contig_379	8	0	KY549108	Phytophthora sojae isolate R1 chitin synthase mRNA, complete cds
onion1_contig_380	13	2.07e-139	XR_608069	Phytophthora parasitica INRA-310 28S ribosomal RNA partial rRNA
onion1_contig_381	8	1.28e-113	XM_008913239	Phytophthora parasitica INRA-310 hypothetical protein, variant mRNA
onion1_contig_382	8	1.63e-44	XM_008904823	Phytophthora parasitica INRA-310 hypothetical protein partial mRNA
onion1_contig_383	8	6.67e-176	XM_002905857	Phytophthora infestans T30-4 conserved hypothetical protein (PITG_04232) mRNA, complete cds
onion1_contig_384	8	8.54e-148	XM_008915637	Phytophthora parasitica INRA-310 3-phosphoshikimate 1-carboxyvinyltransferase partial mRNA
onion1_contig_385	8	3.22e-85	XM_008905376	Phytophthora parasitica INRA-310 hypothetical protein, variant 3 mRNA
onion1_contig_386	8	4.74e-88	XM_008915964	Phytophthora parasitica INRA-310 hypothetical protein mRNA
onion1_contig_387	8	0	XM_008913871	Phytophthora parasitica INRA-310 oxoglutarate dehydrogenase (succinyl-transferring), E1 component mRNA
onion1_contig_388	9	0	CU469404	H.parasitica DNA sequence from clone HpEmoy2-12A1, complete sequence
onion1_contig_389	7	8.25e-90	XM_009538667	Phytophthora sojae hypothetical protein partial mRNA
onion1_contig_39	12	4.56e-50	KX251345	Phytophthora pinifolia isolate 47H2(authentic) 28S ribosomal RNA gene, partial sequence
onion1_contig_390	8	3.25e-109	XM_008906080	Phytophthora parasitica INRA-310 CAMK protein kinase mRNA
onion1_contig_391	8	2.82e-75	MF784751	Peronospora sp. voucher KUS-F25822 internal transcribed spacer 1, partial sequence; 5.8S ribosomal RNA gene, complete sequence; and internal transcribed spacer 2, partial sequence
onion1_contig_392	8	5.48e-176	XM_008903999	Phytophthora parasitica INRA-310 hypothetical protein partial mRNA
onion1_contig_393	8	4.36e-75	XM_008910623	Phytophthora parasitica INRA-310 hypothetical protein partial mRNA
onion1_contig_394	8	2.29e-84	XM_002998448	Phytophthora infestans T30-4 conserved hypothetical protein (PITG_06360) mRNA, complete cds
onion1_contig_395	12	1.34e-19	XM_009518319	Phytophthora sojae hypothetical protein mRNA
onion1_contig_396	16	5.99e-26	XM_009533034	Phytophthora sojae hypothetical protein partial mRNA
onion1_contig_397	11	0	XM_009531474	Phytophthora sojae PHox domain-containing protein partial mRNA
onion1_contig_398	14	0	XM_008917724	Phytophthora parasitica INRA-310 hypothetical protein mRNA
onion1_contig_399	6	0	XM_008914681	Phytophthora parasitica INRA-310 hypothetical protein partial mRNA
onion1_contig_4	8	1.76e-128	XM_008906928	Phytophthora parasitica INRA-310 hypothetical protein partial mRNA
onion1_contig_40	23	4.02e-159	XM_008901473	Phytophthora parasitica INRA-310 hypothetical protein mRNA
onion1_contig_400	8	0	JF799098	Pseudoperonospora cubensis cellulose synthase 3 (CesA3) gene, complete cds
onion1_contig_401	8	2.6e-155	FR832950	Albugo laibachii Alem1, genomic contig CONTIG_27_Em1_cons_v4_154116_231_1
onion1_contig_402	10	5.6e-155	XM_009516948	Phytophthora sojae hypothetical protein partial mRNA
onion1_contig_403	8	0	KP330665	Peronospora effusa isolate Au8 cytochrome c oxidase subunit II (cox2) and cytochrome c oxidase subunit I (cox1) genes, partial cds; mitochondrial
onion1_contig_404	10	3.17e-180	XM_009521415	Phytophthora sojae hypothetical protein partial mRNA
onion1_contig_405	8	0	BT031810	Phytophthora capsici clone CBOT77-M21 mRNA sequence
onion1_contig_406	9	2.11e-87	XM_002901021	Phytophthora infestans T30-4 transcriptional regulator ATRX (PITG_11497) mRNA, complete cds
onion1_contig_407	8	0	XM_008891662	Phytophthora parasitica INRA-310 ubiquinol-cytochrome c reductase, iron-sulfur subunit mRNA
onion1_contig_408	8	5.26e-94	XM_008899145	Phytophthora parasitica INRA-310 hypothetical protein mRNA
onion1_contig_409	10	7.74e-158	XM_009529715	Phytophthora sojae hypothetical protein partial mRNA
onion1_contig_41	8	1.97e-151	XM_008910781	Phytophthora parasitica INRA-310 hypothetical protein mRNA
onion1_contig_410	8	2.33e-114	XM_009522405	Phytophthora sojae hypothetical protein partial mRNA
onion1_contig_412	22	2.42e-52	CU856298	H.parasitica DNA sequence from clone HpEmoy2-6G8, complete sequence
onion1_contig_413	8	0	XM_008900463	Phytophthora parasitica INRA-310 hypothetical protein mRNA
onion1_contig_414	14	0	XM_009540213	Phytophthora sojae hypothetical protein partial mRNA
onion1_contig_415	8	1.02e-101	XM_002896234	Phytophthora infestans T30-4 heme/steroid binding domain-containing protein, putative (PITG_17958) mRNA, complete cds
onion1_contig_416	4	1.47e-23	XM_002909198	Phytophthora infestans T30-4 conserved hypothetical protein (PITG_00668) mRNA, complete cds
onion1_contig_417	8	4.89e-76	MF784751	Peronospora sp. voucher KUS-F25822 internal transcribed spacer 1, partial sequence; 5.8S ribosomal RNA gene, complete sequence; and internal transcribed spacer 2, partial sequence
onion1_contig_418	8	1.41e-100	XM_002903418	Phytophthora infestans T30-4 conserved hypothetical protein (PITG_09144) mRNA, complete cds
onion1_contig_419	8	0	XM_002908996	Phytophthora infestans T30-4 40S ribosomal protein S6 (PITG_00443) mRNA, complete cds
onion1_contig_42	8	0	XM_008908299	Phytophthora parasitica INRA-310 hypothetical protein, variant mRNA
onion1_contig_420	9	5.13e-40	XM_009523528	Phytophthora sojae hypothetical protein mRNA
onion1_contig_421	10	0	XM_008905347	Phytophthora parasitica INRA-310 ATP-dependent RNA helicase uap56, variant mRNA
onion1_contig_422	8	0	XM_009525675	Phytophthora sojae hypothetical protein partial mRNA
onion1_contig_423	8	1.46e-138	XM_008897618	Phytophthora parasitica INRA-310 hypothetical protein, variant 1 mRNA
onion1_contig_424	9	6.53e-94	XM_009531921	Phytophthora sojae hypothetical protein mRNA
onion1_contig_425	4	6.96e-81	XM_009527329	Phytophthora sojae hypothetical protein partial mRNA
onion1_contig_426	9	2.57e-125	XM_008909610	Phytophthora parasitica INRA-310 hypothetical protein partial mRNA
onion1_contig_427	10	0	XM_009517288	Phytophthora sojae hypothetical protein mRNA
onion1_contig_428	8	3.1e-107	BT032209	Phytophthora capsici clone CBOT153-C14 mRNA sequence
onion1_contig_429	10	8.83e-128	XM_002902462	Phytophthora infestans T30-4 protein transport Sec23/Sec24-like protein (PITG_09965) mRNA, complete cds
onion1_contig_43	18	4.27e-89	CU694308	H.parasitica DNA sequence from clone HpEmoy2-5A23, complete sequence
onion1_contig_430	8	0	JF799098	Pseudoperonospora cubensis cellulose synthase 3 (CesA3) gene, complete cds
onion1_contig_431	12	0	XM_009538050	Phytophthora sojae multidrug resistance protein ABC superfamily partial mRNA
onion1_contig_432	11	0	XM_008904126	Phytophthora parasitica INRA-310 hypothetical protein mRNA
onion1_contig_433	13	4.59e-112	XM_009541341	Phytophthora sojae hypothetical protein partial mRNA
onion1_contig_434	6	1.08e-51	XM_002904057	Phytophthora infestans T30-4 conserved hypothetical protein (PITG_07889) mRNA, complete cds
onion1_contig_435	8	4.35e-151	XM_009527194	Phytophthora sojae hypothetical protein partial mRNA
onion1_contig_436	2	1.92e-41	XM_008898444	Phytophthora parasitica INRA-310 hypothetical protein mRNA
onion1_contig_437	12	0	XM_008911246	Phytophthora parasitica INRA-310 hypothetical protein mRNA
onion1_contig_438	8	5.52e-133	AY273952	Peronospora boni-henrici large subunit ribosomal RNA gene, partial sequence
onion1_contig_439	12	0	XM_002900848	Phytophthora infestans T30-4 pre-mRNA-processing factor 39, putative (PITG_12291) mRNA, complete cds
onion1_contig_44	9	1.96e-107	XM_009541430	Phytophthora sojae hypothetical protein mRNA
onion1_contig_440	8	3.39e-136	XM_008912060	Phytophthora parasitica INRA-310 hypothetical protein partial mRNA
onion1_contig_441	5	4.88e-148	XM_008893614	Phytophthora parasitica INRA-310 hypothetical protein, variant mRNA
onion1_contig_442	6	6.45e-88	XM_002907985	Phytophthora infestans T30-4 conserved hypothetical protein (PITG_01360) mRNA, complete cds
onion1_contig_443	8	0	XM_008914242	Phytophthora parasitica INRA-310 calcium-translocating P-type ATPase, PMCA-type mRNA
onion1_contig_444	12	2.03e-127	XM_008893654	Phytophthora parasitica INRA-310 hypothetical protein mRNA
onion1_contig_445	6	6.22e-180	BT031467	Phytophthora capsici clone CBOT17-J07 mRNA sequence
onion1_contig_446	11	0	XM_008911017	Phytophthora parasitica INRA-310 hypothetical protein mRNA
onion1_contig_447	8	0	CU469394	H.parasitica DNA sequence from clone HpEmoy2-18C10, complete sequence
onion1_contig_448	8	8.95e-61	AY035475	Peronospora boni-henrici isolate AR 167 large subunit ribosomal RNA gene, partial sequence
onion1_contig_449	8	2.16e-97	BT032209	Phytophthora capsici clone CBOT153-C14 mRNA sequence
onion1_contig_45	5	4.64e-170	XM_008910721	Phytophthora parasitica INRA-310 hypothetical protein mRNA
onion1_contig_450	8	1.01e-40	MF784751	Peronospora sp. voucher KUS-F25822 internal transcribed spacer 1, partial sequence; 5.8S ribosomal RNA gene, complete sequence; and internal transcribed spacer 2, partial sequence
onion1_contig_451	8	0	XM_009517383	Phytophthora sojae hypothetical protein partial mRNA
onion1_contig_452	8	5.76e-178	CU855832	H.parasitica DNA sequence from clone HpEmoy2-22B23, complete sequence
onion1_contig_453	10	2.89e-155	XM_008916213	Phytophthora parasitica INRA-310 CK1/CK1/CK1-D protein kinase, variant mRNA
onion1_contig_454	10	2.27e-160	XM_008898382	Phytophthora parasitica INRA-310 hypothetical protein partial mRNA
onion1_contig_455	3	5.2e-56	XM_008897607	Phytophthora parasitica INRA-310 hypothetical protein partial mRNA
onion1_contig_456	8	0	XM_008907121	Phytophthora parasitica INRA-310 hypothetical protein mRNA
onion1_contig_457	10	1.75e-75	XM_008896601	Phytophthora parasitica INRA-310 hypothetical protein mRNA
onion1_contig_458	10	6.16e-80	XM_008904585	Phytophthora parasitica INRA-310 hypothetical protein mRNA
onion1_contig_459	8	1.12e-89	XM_009516365	Phytophthora sojae methionine aminopeptidase, merops subfamily M24 partial mRNA
onion1_contig_46	13	0	XM_008901546	Phytophthora parasitica INRA-310 hypothetical protein mRNA
onion1_contig_460	8	0	CU694307	H.parasitica DNA sequence from clone HpEmoy2-4B23, complete sequence
onion1_contig_462	8	2.45e-160	XM_002907057	Phytophthora infestans T30-4 conserved hypothetical protein (PITG_02135) mRNA, complete cds
onion1_contig_463	8	8.96e-91	XM_002900194	Phytophthora infestans T30-4 conserved hypothetical protein (PITG_12871) mRNA, complete cds
onion1_contig_464	8	7.48e-86	XM_008912026	Phytophthora parasitica INRA-310 hypothetical protein, variant 5 mRNA
onion1_contig_465	8	3.5e-108	XM_009541430	Phytophthora sojae hypothetical protein mRNA
onion1_contig_466	8	0	XM_008911429	Phytophthora parasitica INRA-310 hypothetical protein mRNA
onion1_contig_467	9	5.02e-44	XM_008914812	Phytophthora parasitica INRA-310 hypothetical protein mRNA
onion1_contig_468	8	3.68e-110	XM_009524895	Phytophthora sojae hypothetical protein partial mRNA
onion1_contig_469	8	2.85e-173	BT032310	Phytophthora capsici clone CBOT173-J23 mRNA sequence
onion1_contig_47	9	1.12e-10	XM_009520161	Phytophthora sojae hypothetical protein partial mRNA
onion1_contig_470	8	7.53e-48	MF784751	Peronospora sp. voucher KUS-F25822 internal transcribed spacer 1, partial sequence; 5.8S ribosomal RNA gene, complete sequence; and internal transcribed spacer 2, partial sequence
onion1_contig_471	11	0	XM_008897036	Phytophthora parasitica INRA-310 hypothetical protein mRNA
onion1_contig_472	8	0	XM_008910720	Phytophthora parasitica INRA-310 hypothetical protein mRNA
onion1_contig_473	11	1.92e-67	XM_002907381	Phytophthora infestans T30-4 FAD synthetase, putative (PITG_02503) mRNA, complete cds
onion1_contig_474	9	0	XM_008906323	Phytophthora parasitica INRA-310 hypothetical protein partial mRNA
onion1_contig_476	10	0	XM_008912172	Phytophthora parasitica INRA-310 hypothetical protein mRNA
onion1_contig_477	8	4.6e-100	XM_008898787	Phytophthora parasitica INRA-310 hypothetical protein mRNA
onion1_contig_478	3	3.42e-95	XM_008910620	Phytophthora parasitica INRA-310 hypothetical protein mRNA
onion1_contig_479	8	2.72e-107	XM_009541430	Phytophthora sojae hypothetical protein mRNA
onion1_contig_48	8	1.83e-133	XM_009528930	Phytophthora sojae hypothetical protein partial mRNA >gi|695467982|ref|XM_009541463.1| Phytophthora sojae hypothetical protein partial mRNA
onion1_contig_480	10	3.83e-37	XM_008913300	Phytophthora parasitica INRA-310 hypothetical protein, variant 3 mRNA
onion1_contig_481	16	1.86e-69	XM_009516956	Phytophthora sojae hypothetical protein partial mRNA
onion1_contig_482	8	1.78e-75	XM_009520241	Phytophthora sojae hypothetical protein partial mRNA
onion1_contig_483	8	1.79e-118	XM_008911485	Phytophthora parasitica INRA-310 hypothetical protein partial mRNA
onion1_contig_484	11	1.67e-175	XM_008906314	Phytophthora parasitica INRA-310 hypothetical protein, variant 3 mRNA
onion1_contig_485	8	9.69e-134	XM_002902953	Phytophthora infestans T30-4 40S ribosomal protein S3-3 (PITG_08959) mRNA, complete cds
onion1_contig_486	7	5.72e-112	XM_008893653	Phytophthora parasitica INRA-310 hypothetical protein, variant 2 mRNA
onion1_contig_487	8	0	XM_009518400	Phytophthora sojae hypothetical protein partial mRNA
onion1_contig_488	8	0	XM_008907266	Phytophthora parasitica INRA-310 hypothetical protein mRNA
onion1_contig_489	3	4.74e-72	XM_008907507	Phytophthora parasitica INRA-310 hypothetical protein mRNA
onion1_contig_490	8	1.85e-121	XM_009536539	Phytophthora sojae hypothetical protein partial mRNA
onion1_contig_491	3	5.41e-132	XM_008916081	Phytophthora parasitica INRA-310 hypothetical protein mRNA
onion1_contig_492	10	2.46e-111	XM_008903117	Phytophthora parasitica INRA-310 hypothetical protein, variant 1 mRNA
onion1_contig_493	9	5.39e-155	XM_008903779	Phytophthora parasitica INRA-310 hypothetical protein, variant 3 mRNA
onion1_contig_494	8	2.35e-168	XM_008901363	Phytophthora parasitica INRA-310 hypothetical protein mRNA
onion1_contig_495	10	0	XM_009528226	Phytophthora sojae hypothetical protein partial mRNA
onion1_contig_496	8	1.65e-138	XM_009530689	Phytophthora sojae hypothetical protein mRNA
onion1_contig_497	9	0	XM_002908662	Phytophthora infestans T30-4 conserved hypothetical protein (PITG_00074) mRNA, complete cds
onion1_contig_498	6	1.01e-37	XM_002906754	Phytophthora infestans T30-4 protein kinase, putative (PITG_03754) mRNA, complete cds
onion1_contig_499	4	9.4e-26	XM_009516947	Phytophthora sojae hypothetical protein partial mRNA
onion1_contig_50	8	1.4e-132	XM_009528875	Phytophthora sojae hypothetical protein mRNA
onion1_contig_500	8	0	XM_008917457	Phytophthora parasitica INRA-310 hypothetical protein partial mRNA
onion1_contig_501	9	7.64e-129	XM_002999143	Phytophthora infestans T30-4 conserved hypothetical protein (PITG_05560) mRNA, complete cds
onion1_contig_502	6	3.59e-128	XM_002901213	Phytophthora infestans T30-4 nuclear pore complex protein, putative (PITG_11743) mRNA, complete cds
onion1_contig_503	7	9.31e-52	CU694974	H.parasitica DNA sequence from clone HpEmoy2-13A12, complete sequence
onion1_contig_504	8	2.48e-28	KF041005	Plasmopara sp. HV-2014a large subunit ribosomal RNA gene, partial sequence
onion1_contig_505	10	8.57e-165	KM058095	Peronospora ficariae isolate HV2610 18S ribosomal RNA gene, partial sequence; internal transcribed spacer 1, 5.8S ribosomal RNA gene, and internal transcribed spacer 2, complete sequence; and 28S ribosomal RNA gene, partial sequence
onion1_contig_506	6	7.27e-157	XM_008892318	Phytophthora parasitica INRA-310 hypothetical protein mRNA
onion1_contig_507	10	0	XM_009527879	Phytophthora sojae hypothetical protein partial mRNA
onion1_contig_508	3	6.27e-106	XM_002901521	Phytophthora infestans T30-4 conserved hypothetical protein (PITG_10729) mRNA, complete cds
onion1_contig_509	8	7.42e-50	AY273952	Peronospora boni-henrici large subunit ribosomal RNA gene, partial sequence
onion1_contig_51	8	2.03e-133	AY273953	Peronospora alpicola large subunit ribosomal RNA gene, partial sequence
onion1_contig_510	2	0.000984	AB922538	Hyaloperonospora arabidopsidis Emoy2 HaRxLL455g mRNA for RxLR effector candidate protein, complete cds
onion1_contig_511	4	7.76e-26	XM_009516363	Phytophthora sojae hypothetical protein partial mRNA
onion1_contig_512	13	1.43e-150	XM_009536877	Phytophthora sojae hypothetical protein partial mRNA
onion1_contig_513	9	0	XM_008908784	Phytophthora parasitica INRA-310 hypothetical protein mRNA
onion1_contig_514	8	0	XM_008916368	Phytophthora parasitica INRA-310 protein disulfide-isomerase domain partial mRNA
onion1_contig_515	9	4.23e-163	CU633879	H.parasitica DNA sequence from clone HpEmoy2-16C8, complete sequence
onion1_contig_516	7	0	XM_002907581	Phytophthora infestans T30-4 conserved hypothetical protein (PITG_02730) mRNA, complete cds
onion1_contig_517	12	3.74e-98	XM_008903567	Phytophthora parasitica INRA-310 hypothetical protein, variant 3 mRNA
onion1_contig_519	9	5.95e-139	CU694310	H.parasitica DNA sequence from clone HpEmoy2-6D9, complete sequence
onion1_contig_52	8	0	XM_009516383	Phytophthora sojae hypothetical protein partial mRNA
onion1_contig_520	8	0	KT893456	Peronospora tabacina isolate 968-S-26 mitochondrion, complete genome
onion1_contig_521	8	1.37e-75	XM_009536496	Phytophthora sojae hypothetical protein mRNA
onion1_contig_522	11	0	XM_009519195	Phytophthora sojae hypothetical protein partial mRNA
onion1_contig_523	9	5.4e-120	BT031604	Phytophthora capsici clone CBOT41-J04 mRNA sequence
onion1_contig_524	8	0	XM_008897988	Phytophthora parasitica INRA-310 hypothetical protein mRNA
onion1_contig_525	7	1.12e-83	XM_002997888	Phytophthora infestans T30-4 conserved hypothetical protein (PITG_18002) mRNA, complete cds
onion1_contig_526	8	6.87e-88	XM_008893587	Phytophthora parasitica INRA-310 hypothetical protein mRNA
onion1_contig_527	12	0	XM_008896914	Phytophthora parasitica INRA-310 TKL protein kinase partial mRNA
onion1_contig_528	8	0	XM_009520163	Phytophthora sojae hypothetical protein partial mRNA
onion1_contig_529	2	9.51e-08	XM_009537560	Phytophthora sojae hypothetical protein partial mRNA
onion1_contig_530	8	5.55e-51	CU681819	H.parasitica DNA sequence from clone HpEmoy2-18I23, complete sequence
onion1_contig_531	8	0	XM_008911253	Phytophthora parasitica INRA-310 hypothetical protein mRNA
onion1_contig_532	8	0	XM_009530165	Phytophthora sojae hypothetical protein partial mRNA
onion1_contig_533	8	1.31e-151	XM_002899732	Phytophthora infestans T30-4 ATP-binding Cassette (ABC) Superfamily (PITG_13575) mRNA, complete cds
onion1_contig_534	8	8.23e-167	XM_002907171	Phytophthora infestans T30-4 coatomer subunit beta, putative (PITG_02267) mRNA, complete cds
onion1_contig_535	8	2.9e-172	XM_002906387	Phytophthora infestans T30-4 AP-4 complex subunit epsilon, putative (PITG_03360) mRNA, complete cds
onion1_contig_536	8	0	XM_009520883	Phytophthora sojae hypothetical protein mRNA
onion1_contig_537	10	0	XM_008906963	Phytophthora parasitica INRA-310 hypothetical protein mRNA
onion1_contig_538	8	0	XM_002900727	Phytophthora infestans T30-4 myosin-like protein (PITG_12153) mRNA, complete cds
onion1_contig_539	4	2.84e-26	XM_002909198	Phytophthora infestans T30-4 conserved hypothetical protein (PITG_00668) mRNA, complete cds
onion1_contig_54	9	0	XM_008905443	Phytophthora parasitica INRA-310 hypothetical protein partial mRNA
onion1_contig_540	8	0	XM_009535595	Phytophthora sojae hypothetical protein partial mRNA
onion1_contig_542	8	8.99e-99	XM_002898612	Phytophthora infestans T30-4 conserved hypothetical protein (PITG_15191) mRNA, complete cds
onion1_contig_543	8	1.91e-156	XM_002896445	Phytophthora infestans T30-4 TFIIH basal transcription factor complex helicase XPB subunit (PITG_17617) mRNA, complete cds
onion1_contig_544	8	1e-108	XM_009517304	Phytophthora sojae hypothetical protein mRNA
onion1_contig_545	8	3.98e-65	XM_002908071	Phytophthora infestans T30-4 conserved hypothetical protein (PITG_01452) mRNA, complete cds
onion1_contig_546	8	3.53e-69	XM_008911561	Phytophthora parasitica INRA-310 hypothetical protein mRNA
onion1_contig_547	8	0	XM_009535397	Phytophthora sojae hypothetical protein mRNA
onion1_contig_548	8	0	XM_008914624	Phytophthora parasitica INRA-310 hypothetical protein partial mRNA
onion1_contig_549	25	1.43e-158	XM_008910721	Phytophthora parasitica INRA-310 hypothetical protein mRNA
onion1_contig_55	8	2.37e-74	MF784751	Peronospora sp. voucher KUS-F25822 internal transcribed spacer 1, partial sequence; 5.8S ribosomal RNA gene, complete sequence; and internal transcribed spacer 2, partial sequence
onion1_contig_550	8	0	XM_008911886	Phytophthora parasitica INRA-310 hypothetical protein partial mRNA
onion1_contig_551	8	0	XM_002903037	Phytophthora infestans T30-4 trafficking protein particle complex subunit 2, putative (PITG_09430) mRNA, complete cds
onion1_contig_552	8	3.87e-175	XM_008911261	Phytophthora parasitica INRA-310 hypothetical protein mRNA
onion1_contig_553	8	5.47e-99	XM_008911593	Phytophthora parasitica INRA-310 hypothetical protein mRNA
onion1_contig_554	8	0	XM_009521026	Phytophthora sojae hypothetical protein partial mRNA
onion1_contig_555	8	5.83e-134	XM_009523130	Phytophthora sojae hypothetical protein partial mRNA
onion1_contig_556	8	0	XM_009521889	Phytophthora sojae hypothetical protein partial mRNA
onion1_contig_557	9	3.57e-130	XM_008913350	Phytophthora parasitica INRA-310 hypothetical protein mRNA
onion1_contig_558	8	4.44e-115	XM_009525917	Phytophthora sojae hypothetical protein partial mRNA
onion1_contig_559	9	3.03e-137	XM_009520638	Phytophthora sojae hypothetical protein partial mRNA
onion1_contig_56	243	0	XM_008904225	Phytophthora parasitica INRA-310 hypothetical protein mRNA
onion1_contig_560	10	6.87e-80	XM_002998104	Phytophthora infestans T30-4 conserved hypothetical protein (PITG_05908) mRNA, complete cds
onion1_contig_561	8	0	XM_008909353	Phytophthora parasitica INRA-310 hypothetical protein, variant 5 mRNA
onion1_contig_562	12	0	FR833164	Albugo laibachii Alem1, genomic contig CONTIG_138_Em1_cons_v4_67415_167_1
onion1_contig_563	44	7.62e-68	CU611059	H.parasitica DNA sequence from clone HpEmoy2-12J19, complete sequence
onion1_contig_564	8	6.08e-91	XM_008894102	Phytophthora parasitica INRA-310 TKL/DRK protein kinase partial mRNA
onion1_contig_565	8	3.33e-161	XM_009535716	Phytophthora sojae hypothetical protein partial mRNA
onion1_contig_566	3	2.96e-84	XM_002998969	Phytophthora infestans T30-4 conserved hypothetical protein (PITG_05360) mRNA, complete cds
onion1_contig_567	8	0	BT031422	Phytophthora capsici clone CBOT177-A17 mRNA sequence
onion1_contig_568	11	3.33e-91	XR_608069	Phytophthora parasitica INRA-310 28S ribosomal RNA partial rRNA
onion1_contig_569	8	2.22e-148	XM_009524127	Phytophthora sojae hypothetical protein partial mRNA
onion1_contig_57	9	1.61e-147	XM_008903272	Phytophthora parasitica INRA-310 hypothetical protein mRNA
onion1_contig_570	9	0	XM_009539437	Phytophthora sojae hypothetical protein partial mRNA
onion1_contig_571	10	1.22e-86	XM_009519561	Phytophthora sojae hypothetical protein partial mRNA
onion1_contig_572	8	0	XM_009526318	Phytophthora sojae hypothetical protein partial mRNA
onion1_contig_573	8	0	XM_009531704	Phytophthora sojae hypothetical protein partial mRNA
onion1_contig_574	8	0	XM_008904664	Phytophthora parasitica INRA-310 glyceraldehyde-3-phosphate dehydrogenase partial mRNA
onion1_contig_575	8	2.22e-148	XM_009540213	Phytophthora sojae hypothetical protein partial mRNA
onion1_contig_576	8	1.59e-54	XM_009541430	Phytophthora sojae hypothetical protein mRNA
onion1_contig_577	8	7.56e-68	AY273959	Peronospora pulveracea large subunit ribosomal RNA gene, partial sequence
onion1_contig_578	8	0	XM_009518686	Phytophthora sojae hypothetical protein partial mRNA
onion1_contig_579	8	1.55e-107	XM_009539550	Phytophthora sojae hypothetical protein partial mRNA
onion1_contig_58	13	9.3e-119	XM_008904816	Phytophthora parasitica INRA-310 hypothetical protein mRNA
onion1_contig_580	8	1.12e-158	AB922455	Hyaloperonospora arabidopsidis Emoy2 HaRxLL135b mRNA for RxLR effector candidate protein, complete cds
onion1_contig_581	8	0	XM_008915337	Phytophthora parasitica INRA-310 hypothetical protein partial mRNA
onion1_contig_582	9	1.04e-129	XM_008907929	Phytophthora parasitica INRA-310 hypothetical protein mRNA
onion1_contig_583	10	1.96e-48	XM_008911038	Phytophthora parasitica INRA-310 hypothetical protein partial mRNA
onion1_contig_584	9	2.57e-80	XM_009515837	Phytophthora sojae hypothetical protein partial mRNA
onion1_contig_585	13	0	XM_002998704	Phytophthora infestans T30-4 P-type ATPase (P-ATPase) Superfamily (PITG_06672) mRNA, complete cds
onion1_contig_586	8	0	XM_009522772	Phytophthora sojae hypothetical protein mRNA
onion1_contig_587	8	0	XM_008897662	Phytophthora parasitica INRA-310 hypothetical protein partial mRNA
onion1_contig_588	8	2.84e-129	XM_008916660	Phytophthora parasitica INRA-310 hypothetical protein mRNA
onion1_contig_589	8	0	XM_002997640	Phytophthora infestans T30-4 60S ribosomal protein L3 (PITG_18052) mRNA, complete cds
onion1_contig_59	5	1.06e-15	XM_008895411	Phytophthora parasitica INRA-310 hypothetical protein partial mRNA
onion1_contig_590	8	0	XM_002900005	Phytophthora infestans T30-4 transmembrane protein, putative (PITG_13418) mRNA, complete cds
onion1_contig_591	8	1.54e-112	XM_009519105	Phytophthora sojae hypothetical protein partial mRNA
onion1_contig_592	17	6.65e-142	XM_002997418	Phytophthora infestans T30-4 conserved hypothetical protein (PITG_19153) mRNA, complete cds
onion1_contig_593	8	2.61e-130	AY273952	Peronospora boni-henrici large subunit ribosomal RNA gene, partial sequence
onion1_contig_594	8	0	XM_008904299	Phytophthora parasitica INRA-310 hypothetical protein, variant mRNA
onion1_contig_595	8	0	XM_008894740	Phytophthora parasitica INRA-310 hypothetical protein mRNA
onion1_contig_596	8	2.84e-169	XM_002903523	Phytophthora infestans T30-4 actin, putative (PITG_09284) mRNA, complete cds
onion1_contig_597	9	0	XM_008900158	Phytophthora parasitica INRA-310 TKL protein kinase partial mRNA
onion1_contig_598	8	4.63e-29	XM_009517715	Phytophthora sojae hypothetical protein partial mRNA
onion1_contig_599	362	0	XM_008894058	Phytophthora parasitica INRA-310 hypothetical protein mRNA
onion1_contig_6	8	0	DQ533872	Phytophthora nicotianae plasma membrane H+-ATPase 1b (PMA1b) gene, complete cds
onion1_contig_60	8	7.36e-70	BT031454	Phytophthora capsici clone CBOT13-M24 mRNA sequence
onion1_contig_600	9	0	XM_008908271	Phytophthora parasitica INRA-310 hypothetical protein partial mRNA
onion1_contig_601	8	1.43e-156	XM_009531101	Phytophthora sojae hypothetical protein partial mRNA
onion1_contig_602	14	1.46e-87	XM_002900374	Phytophthora infestans T30-4 gephyrin-like protein (PITG_12540) mRNA, complete cds
onion1_contig_603	11	3.17e-91	XR_608069	Phytophthora parasitica INRA-310 28S ribosomal RNA partial rRNA
onion1_contig_605	10	3.37e-127	XM_009529158	Phytophthora sojae hypothetical protein partial mRNA
onion1_contig_606	8	1.69e-102	XM_008914286	Phytophthora parasitica INRA-310 hypothetical protein mRNA
onion1_contig_607	8	3.55e-75	MF784751	Peronospora sp. voucher KUS-F25822 internal transcribed spacer 1, partial sequence; 5.8S ribosomal RNA gene, complete sequence; and internal transcribed spacer 2, partial sequence
onion1_contig_608	8	3.18e-70	XM_008906482	Phytophthora parasitica INRA-310 tryptophan synthase, alpha subunit mRNA
onion1_contig_609	8	0	XM_009537059	Phytophthora sojae hypothetical protein partial mRNA
onion1_contig_61	8	0	XM_009520634	Phytophthora sojae pyrophosphatase partial mRNA
onion1_contig_610	8	4.17e-112	BT032052	Phytophthora capsici clone CBOT121-O24 mRNA sequence
onion1_contig_611	9	0	XM_009519811	Phytophthora sojae hypothetical protein mRNA
onion1_contig_612	16	8.37e-45	MF784751	Peronospora sp. voucher KUS-F25822 internal transcribed spacer 1, partial sequence; 5.8S ribosomal RNA gene, complete sequence; and internal transcribed spacer 2, partial sequence
onion1_contig_613	9	5.03e-57	XM_008915114	Phytophthora parasitica INRA-310 hypothetical protein mRNA
onion1_contig_614	8	6.58e-76	MF784751	Peronospora sp. voucher KUS-F25822 internal transcribed spacer 1, partial sequence; 5.8S ribosomal RNA gene, complete sequence; and internal transcribed spacer 2, partial sequence
onion1_contig_615	8	1.43e-161	XM_008914810	Phytophthora parasitica INRA-310 hypothetical protein mRNA
onion1_contig_616	8	0	XM_008910257	Phytophthora parasitica INRA-310 ATP synthase subunit beta, mitochondrial mRNA
onion1_contig_617	15	5.95e-86	XM_008917767	Phytophthora parasitica INRA-310 YbeY/UPF0054 family metalloprotein partial mRNA
onion1_contig_618	13	1.38e-72	XM_009520519	Phytophthora sojae hypothetical protein partial mRNA
onion1_contig_619	8	1.36e-120	XM_008914616	Phytophthora parasitica INRA-310 hypothetical protein partial mRNA
onion1_contig_62	12	0	XM_009540583	Phytophthora sojae hypothetical protein partial mRNA
onion1_contig_620	8	2.5e-122	XM_008891738	Phytophthora parasitica INRA-310 hypothetical protein mRNA
onion1_contig_621	7	8.06e-174	XM_009516857	Phytophthora sojae hypothetical protein partial mRNA
onion1_contig_622	4	1.43e-63	XM_008917217	Phytophthora parasitica INRA-310 hypothetical protein mRNA
onion1_contig_623	12	2.02e-110	XM_008891604	Phytophthora parasitica INRA-310 hypothetical protein mRNA
onion1_contig_624	12	0	XM_008909722	Phytophthora parasitica INRA-310 hypothetical protein mRNA
onion1_contig_625	8	0	XM_009519724	Phytophthora sojae hypothetical protein partial mRNA
onion1_contig_626	8	2.81e-86	XM_008899843	Phytophthora parasitica INRA-310 hypothetical protein, variant mRNA
onion1_contig_627	8	0	XM_008893319	Phytophthora parasitica INRA-310 hypothetical protein, variant 4 mRNA
onion1_contig_628	15	1.13e-98	XM_002998420	Phytophthora infestans T30-4 conserved hypothetical protein (PITG_06325) mRNA, complete cds
onion1_contig_629	8	8.18e-72	XM_002909382	Phytophthora infestans T30-4 ATP-binding Cassette (ABC) Superfamily (PITG_00882) mRNA, complete cds
onion1_contig_63	13	3.54e-116	XM_008904816	Phytophthora parasitica INRA-310 hypothetical protein mRNA
onion1_contig_630	8	2.91e-106	XM_002901985	Phytophthora infestans T30-4 histone demethylase, putative (PITG_11272) mRNA, complete cds
onion1_contig_631	8	1.61e-160	XM_009515748	Phytophthora sojae hypothetical protein partial mRNA
onion1_contig_632	8	0	XM_009517383	Phytophthora sojae hypothetical protein partial mRNA
onion1_contig_633	8	2.32e-45	X75631	P.megasperma gene for 28S ribosomal RNA
onion1_contig_634	8	4.16e-100	XM_008894146	Phytophthora parasitica INRA-310 hypothetical protein, variant mRNA
onion1_contig_635	9	7.16e-142	XM_008894165	Phytophthora parasitica INRA-310 hypothetical protein, variant 2 mRNA
onion1_contig_636	8	1.02e-174	XM_002998704	Phytophthora infestans T30-4 P-type ATPase (P-ATPase) Superfamily (PITG_06672) mRNA, complete cds
onion1_contig_637	10	0	XM_008914168	Phytophthora parasitica INRA-310 hypothetical protein partial mRNA
onion1_contig_638	10	1.09e-40	XM_009523528	Phytophthora sojae hypothetical protein mRNA
onion1_contig_639	8	3.44e-110	XM_008908873	Phytophthora parasitica INRA-310 hypothetical protein mRNA
onion1_contig_64	8	1.08e-54	XM_008897604	Phytophthora parasitica INRA-310 hypothetical protein mRNA
onion1_contig_640	4	6.59e-69	XM_008906920	Phytophthora parasitica INRA-310 hypothetical protein mRNA
onion1_contig_641	8	0	XM_008910620	Phytophthora parasitica INRA-310 hypothetical protein mRNA
onion1_contig_642	14	8.7e-143	XM_008907483	Phytophthora parasitica INRA-310 hypothetical protein, variant mRNA
onion1_contig_643	11	0	XM_002896016	Phytophthora infestans T30-4 myb-like DNA-binding protein, putative (PITG_19851) mRNA, complete cds
onion1_contig_644	8	4.86e-43	XM_008914477	Phytophthora parasitica INRA-310 hypothetical protein mRNA
onion1_contig_645	3	1.61e-68	XM_008897794	Phytophthora parasitica INRA-310 hypothetical protein mRNA
onion1_contig_646	8	6.21e-145	XM_009540109	Phytophthora sojae hypothetical protein partial mRNA
onion1_contig_647	38	1.13e-123	XM_008914762	Phytophthora parasitica INRA-310 hypothetical protein partial mRNA
onion1_contig_648	9	1.72e-150	XM_008894702	Phytophthora parasitica INRA-310 hypothetical protein, variant mRNA
onion1_contig_649	8	3.17e-167	XM_008914334	Phytophthora parasitica INRA-310 hypothetical protein partial mRNA
onion1_contig_65	10	0	XM_008902699	Phytophthora parasitica INRA-310 hypothetical protein mRNA
onion1_contig_650	5	0	XM_008904132	Phytophthora parasitica INRA-310 hypothetical protein mRNA
onion1_contig_651	8	3.29e-122	BT032261	Phytophthora capsici clone CBOT165-D17 mRNA sequence
onion1_contig_652	8	4.6e-75	XM_009527318	Phytophthora sojae hypothetical protein partial mRNA
onion1_contig_653	8	0	XM_008904117	Phytophthora parasitica INRA-310 hypothetical protein mRNA
onion1_contig_655	8	0	XM_008910664	Phytophthora parasitica INRA-310 hypothetical protein mRNA
onion1_contig_656	8	0	XM_008901856	Phytophthora parasitica INRA-310 hypothetical protein, variant 2 mRNA
onion1_contig_657	8	1.6e-106	XM_002900379	Phytophthora infestans T30-4 type I inositol-3,4-bisphosphate 4-phosphatase, putative (PITG_12548) mRNA, complete cds
onion1_contig_658	8	3.1e-125	XM_008893086	Phytophthora parasitica INRA-310 hypothetical protein, variant mRNA
onion1_contig_659	8	0	CU694965	H.parasitica DNA sequence from clone HpEmoy2-17G5, complete sequence
onion1_contig_66	8	2.48e-150	BT032071	Phytophthora capsici clone CBOT125-N19 mRNA sequence
onion1_contig_660	8	0	XM_008897830	Phytophthora parasitica INRA-310 CAMK/CDPK protein kinase mRNA
onion1_contig_661	16	1.91e-145	XM_008912165	Phytophthora parasitica INRA-310 hypothetical protein, variant 8 mRNA
onion1_contig_662	11	3.03e-91	XR_608069	Phytophthora parasitica INRA-310 28S ribosomal RNA partial rRNA
onion1_contig_663	6	1.38e-101	CU469401	H.parasitica DNA sequence from clone HpEmoy2-9P19, complete sequence
onion1_contig_664	8	1.19e-120	XM_008916110	Phytophthora parasitica INRA-310 hypothetical protein mRNA
onion1_contig_665	1	8.57e-111	XM_008915625	Phytophthora parasitica INRA-310 hypothetical protein mRNA
onion1_contig_666	9	4.66e-101	XM_009519511	Phytophthora sojae hypothetical protein partial mRNA
onion1_contig_667	3	8.39e-78	XM_009518256	Phytophthora sojae hypothetical protein partial mRNA
onion1_contig_668	8	1.54e-74	XM_008898242	Phytophthora parasitica INRA-310 AGC protein kinase mRNA
onion1_contig_669	8	2.05e-22	JQ966211	Peronospora destructor 18S ribosomal RNA gene, partial sequence; internal transcribed spacer 1, 5.8S ribosomal RNA gene, and internal transcribed spacer 2, complete sequence; and 28S ribosomal RNA gene, partial sequence
onion1_contig_67	8	7.91e-151	XM_002998317	Phytophthora infestans T30-4 transmembrane protein, putative (PITG_06194) mRNA, complete cds
onion1_contig_670	3	0	XM_008908278	Phytophthora parasitica INRA-310 hypothetical protein mRNA
onion1_contig_671	10	0	XM_009537678	Phytophthora sojae hypothetical protein partial mRNA
onion1_contig_672	11	2.96e-89	CU855849	H.parasitica DNA sequence from clone HpEmoy2-19N16, complete sequence
onion1_contig_673	9	0	XM_008913367	Phytophthora parasitica INRA-310 hypothetical protein mRNA
onion1_contig_674	8	2.74e-104	XM_008893622	Phytophthora parasitica INRA-310 hypothetical protein, variant mRNA
onion1_contig_675	8	1.8e-96	XM_009529491	Phytophthora sojae hypothetical protein partial mRNA
onion1_contig_676	8	2.11e-138	XM_002998507	Phytophthora infestans T30-4 serine hydroxymethyltransferase, mitochondrial precursor (PITG_06427) mRNA, complete cds
onion1_contig_677	8	6.99e-176	BT031564	Phytophthora capsici clone CBOT33-O01 mRNA sequence
onion1_contig_678	7	1.65e-17	XM_009541018	Phytophthora sojae hypothetical protein partial mRNA
onion1_contig_679	3	1.49e-146	XM_008899174	Phytophthora parasitica INRA-310 hypothetical protein mRNA
onion1_contig_68	8	3.16e-171	XM_009524776	Phytophthora sojae hypothetical protein partial mRNA
onion1_contig_680	8	1.01e-141	XM_008911150	Phytophthora parasitica INRA-310 hypothetical protein, variant 2 mRNA
onion1_contig_681	11	0	XM_009528549	Phytophthora sojae hypothetical protein mRNA
onion1_contig_682	8	0	XM_009516841	Phytophthora sojae hypothetical protein partial mRNA
onion1_contig_683	7	4.83e-125	XM_008906317	Phytophthora parasitica INRA-310 hypothetical protein, variant 2 mRNA
onion1_contig_684	8	3.36e-91	XM_002897293	Phytophthora infestans T30-4 conserved hypothetical protein (PITG_16918) mRNA, complete cds
onion1_contig_685	8	0	XM_009516562	Phytophthora sojae hypothetical protein partial mRNA
onion1_contig_686	8	0	JF799099	Pseudoperonospora cubensis cellulose synthase 4 (CesA4) gene, complete cds
onion1_contig_687	3	1.57e-99	XM_008913327	Phytophthora parasitica INRA-310 hypothetical protein partial mRNA
onion1_contig_688	5	6.59e-132	XM_008899761	Phytophthora parasitica INRA-310 hypothetical protein mRNA
onion1_contig_689	6	1.41e-152	XM_009540308	Phytophthora sojae hypothetical protein partial mRNA
onion1_contig_69	12	0	XM_008912109	Phytophthora parasitica INRA-310 hypothetical protein mRNA
onion1_contig_690	9	4.48e-157	XM_009518153	Phytophthora sojae hypothetical protein partial mRNA
onion1_contig_691	8	6.02e-72	MF784751	Peronospora sp. voucher KUS-F25822 internal transcribed spacer 1, partial sequence; 5.8S ribosomal RNA gene, complete sequence; and internal transcribed spacer 2, partial sequence
onion1_contig_692	8	1.61e-83	XM_008913196	Phytophthora parasitica INRA-310 hypothetical protein partial mRNA
onion1_contig_693	8	1.82e-74	XM_009518400	Phytophthora sojae hypothetical protein partial mRNA
onion1_contig_694	8	9.69e-48	MF784751	Peronospora sp. voucher KUS-F25822 internal transcribed spacer 1, partial sequence; 5.8S ribosomal RNA gene, complete sequence; and internal transcribed spacer 2, partial sequence
onion1_contig_695	7	1.06e-73	XM_008896853	Phytophthora parasitica INRA-310 hypothetical protein mRNA
onion1_contig_696	8	0	XM_009531697	Phytophthora sojae hypothetical protein partial mRNA
onion1_contig_697	8	0	XM_008906415	Phytophthora parasitica INRA-310 hypothetical protein mRNA
onion1_contig_698	10	1.31e-179	XM_008903767	Phytophthora parasitica INRA-310 hypothetical protein mRNA
onion1_contig_699	8	1.51e-43	XM_008915024	Phytophthora parasitica INRA-310 hypothetical protein partial mRNA
onion1_contig_7	9	7.79e-138	XM_008894564	Phytophthora parasitica INRA-310 hypothetical protein, variant 2 mRNA
onion1_contig_70	8	7.46e-50	XM_008897604	Phytophthora parasitica INRA-310 hypothetical protein mRNA
onion1_contig_700	8	8.47e-72	XM_008905969	Phytophthora parasitica INRA-310 hypothetical protein mRNA
onion1_contig_701	8	0	XM_008893529	Phytophthora parasitica INRA-310 holo-[acyl-carrier-protein] synthase mRNA
onion1_contig_702	8	0	XM_002903851	Phytophthora infestans T30-4 conserved hypothetical protein (PITG_08529) mRNA, complete cds
onion1_contig_703	8	0	XM_008907291	Phytophthora parasitica INRA-310 V-type H(+)-translocating pyrophosphatase mRNA
onion1_contig_704	9	3.01e-141	XM_008907927	Phytophthora parasitica INRA-310 hypothetical protein mRNA
onion1_contig_705	24	1.77e-37	KC495031	Hyaloperonospora nasturtii-aquatici isolate HV2400 18S ribosomal RNA gene, partial sequence; internal transcribed spacer 1, 5.8S ribosomal RNA gene, and internal transcribed spacer 2, complete sequence; and 28S ribosomal RNA gene, partial sequence
onion1_contig_706	9	3.48e-141	XM_002901627	Phytophthora infestans T30-4 glycine cleavage system H protein, mitochondrial precursor (PITG_10858) mRNA, complete cds
onion1_contig_708	8	1.81e-32	KY933984	Plasmopara viticola strain JZB3100103 28S ribosomal RNA gene, partial sequence
onion1_contig_709	8	8.72e-44	XM_009531245	Phytophthora sojae hypothetical protein partial mRNA
onion1_contig_71	8	1.25e-127	XM_002899816	Phytophthora infestans T30-4 40S ribosomal protein S26, putative (PITG_13681) mRNA, complete cds
onion1_contig_710	6	1.22e-109	XM_009532373	Phytophthora sojae hypothetical protein partial mRNA
onion1_contig_711	14	0	XM_009517529	Phytophthora sojae hypothetical protein partial mRNA
onion1_contig_712	8	5.59e-168	EF564004	Phytophthora ramorum cellulose synthase 4 (CES4) gene, complete cds
onion1_contig_713	8	9.18e-24	XM_009534581	Phytophthora sojae hypothetical protein partial mRNA
onion1_contig_714	12	2.56e-67	XM_009522867	Phytophthora sojae hypothetical protein partial mRNA
onion1_contig_715	15	1.56e-93	XM_009531182	Phytophthora sojae hypothetical protein partial mRNA
onion1_contig_716	13	7.64e-144	XM_008908979	Phytophthora parasitica INRA-310 hypothetical protein mRNA
onion1_contig_717	14	4.44e-77	XM_009539578	Phytophthora sojae hypothetical protein partial mRNA
onion1_contig_718	11	3.62e-91	XR_608069	Phytophthora parasitica INRA-310 28S ribosomal RNA partial rRNA
onion1_contig_719	8	2.18e-142	XM_002898088	Phytophthora infestans T30-4 ATP-binding Cassette (ABC) Superfamily (PITG_15900) mRNA, complete cds
onion1_contig_72	8	0	BT032612	Phytophthora capsici clone CBOU133-H03 mRNA sequence
onion1_contig_720	8	1.65e-152	XM_009516439	Phytophthora sojae hypothetical protein mRNA
onion1_contig_721	8	5.06e-171	XM_008903886	Phytophthora parasitica INRA-310 hypothetical protein mRNA
onion1_contig_722	8	4.99e-76	XM_009536839	Phytophthora sojae hypothetical protein partial mRNA
onion1_contig_723	14	5.02e-34	XM_008909688	Phytophthora parasitica INRA-310 hypothetical protein mRNA
onion1_contig_724	8	2.53e-75	MF784751	Peronospora sp. voucher KUS-F25822 internal transcribed spacer 1, partial sequence; 5.8S ribosomal RNA gene, complete sequence; and internal transcribed spacer 2, partial sequence
onion1_contig_725	8	0	XM_009541547	Phytophthora sojae hypothetical protein partial mRNA
onion1_contig_726	7	1.46e-36	XM_002908623	Phytophthora infestans T30-4 aldehyde dehydrogenase, putative (PITG_00034) mRNA, complete cds
onion1_contig_727	14	3.65e-175	XM_008903269	Phytophthora parasitica INRA-310 hypothetical protein mRNA
onion1_contig_728	16	0	XM_008901599	Phytophthora parasitica INRA-310 hypothetical protein, variant 2 mRNA
onion1_contig_729	8	1.54e-75	MF784751	Peronospora sp. voucher KUS-F25822 internal transcribed spacer 1, partial sequence; 5.8S ribosomal RNA gene, complete sequence; and internal transcribed spacer 2, partial sequence
onion1_contig_73	14	0	XM_008898238	Phytophthora parasitica INRA-310 hypothetical protein mRNA
onion1_contig_730	13	5.29e-178	XM_009531949	Phytophthora sojae hypothetical protein mRNA
onion1_contig_731	8	1.47e-121	XM_002904345	Phytophthora infestans T30-4 conserved hypothetical protein (PITG_08236) mRNA, complete cds
onion1_contig_732	5	1.55e-119	XM_008910692	Phytophthora parasitica INRA-310 hypothetical protein mRNA
onion1_contig_733	8	9.94e-72	XM_008913308	Phytophthora parasitica INRA-310 hypothetical protein partial mRNA
onion1_contig_734	8	5.78e-164	XM_002905251	Phytophthora infestans T30-4 peptidyl-prolyl cis-trans isomerase (PITG_04522) mRNA, complete cds
onion1_contig_735	9	0	XM_009518494	Phytophthora sojae hypothetical protein partial mRNA >gi|197320663|gb|EU937996.1| Phytophthora sojae calcium-dependent protein 2 mRNA, complete cds
onion1_contig_736	8	1.4e-107	XM_008899101	Phytophthora parasitica INRA-310 hypothetical protein mRNA
onion1_contig_737	9	0	XM_008896399	Phytophthora parasitica INRA-310 hypothetical protein mRNA
onion1_contig_738	11	1.86e-77	XM_009529774	Phytophthora sojae hypothetical protein partial mRNA
onion1_contig_739	8	1.91e-112	XM_002902598	Phytophthora infestans T30-4 ATP-binding Cassette (ABC) superfamily (PITG_10117) mRNA, complete cds
onion1_contig_74	17	0	XM_008891714	Phytophthora parasitica INRA-310 hypothetical protein, variant mRNA
onion1_contig_740	7	2.17e-130	XM_002908670	Phytophthora infestans T30-4 monovalent Cation:Proton Antiporter-2 (CPA2) family (PITG_00082) mRNA, complete cds
onion1_contig_741	8	2.93e-134	XM_008911114	Phytophthora parasitica INRA-310 hypothetical protein, variant 5 mRNA
onion1_contig_742	10	2.85e-147	XM_008891953	Phytophthora parasitica INRA-310 hypothetical protein, variant 1 mRNA
onion1_contig_743	3	0	XM_002899238	Phytophthora infestans T30-4 conserved hypothetical protein (PITG_14175) mRNA, complete cds
onion1_contig_744	8	1.41e-101	XM_002898672	Phytophthora infestans T30-4 conserved hypothetical protein (PITG_15271) mRNA, complete cds
onion1_contig_745	13	0	XM_009522771	Phytophthora sojae phosphatidylinositol-4-phosphate 5 kinase-like protein partial mRNA
onion1_contig_746	6	3.9e-172	XM_009517104	Phytophthora sojae hypothetical protein partial mRNA
onion1_contig_747	8	3.74e-102	XM_008909029	Phytophthora parasitica INRA-310 hypothetical protein, variant mRNA
onion1_contig_748	8	3.44e-58	XM_009528131	Phytophthora sojae hypothetical protein partial mRNA
onion1_contig_749	8	0	XM_008906729	Phytophthora parasitica INRA-310 peroxiredoxin-2 mRNA
onion1_contig_75	12	0	XM_008906549	Phytophthora parasitica INRA-310 CAMKK/CAMKK-META protein kinase mRNA
onion1_contig_750	8	3.89e-123	KY549105	Phytophthora infestans isolate ME-06-B-US8 chitin synthase mRNA, complete cds
onion1_contig_751	8	1.19e-50	XM_002899256	Phytophthora infestans T30-4 conserved hypothetical protein (PITG_14197) mRNA, complete cds
onion1_contig_752	6	2.38e-155	XM_009520688	Phytophthora sojae hypothetical protein mRNA
onion1_contig_753	6	1.74e-130	XM_009520688	Phytophthora sojae hypothetical protein mRNA
onion1_contig_754	9	5.16e-71	XM_009541429	Phytophthora sojae hypothetical protein mRNA
onion1_contig_755	6	6.84e-54	XM_002998514	Phytophthora infestans T30-4 conserved hypothetical protein (PITG_06438) mRNA, complete cds
onion1_contig_756	8	0	XM_009530848	Phytophthora sojae hypothetical protein partial mRNA
[truncated: 260 more rows]
