# Supplementary material for: RNA sequence analysis data of Peronospora destructor maintained on onions
Source: Data Brief. 2018 Dec 18;22:693–6. doi: 10.1016/j.dib.2018.12.039 (PMC6329361; doi:10.1016/j.dib.2018.12.039)
Supplement: Supplementary file 3 — Supplementary material [file mmc3.xlsx]

## Sheet: Sheet1
Data in Brief
Electronic Supplementary Material
RNA sequence analysis of Peronospora destructor maintained on onions
Kazuki Fujiwara, Takashi Fujikawa, Akira Kawakami, Ryoishi Sonoda, and Atsushi Miyasaka
Supplemental file 2: List of contaminats
Query	Number of HSPs	Lowest E-value	Accession (E-value)	Description (E-value)
onion1_contig_1	59	0	CP015581	Tatumella citrea strain ATCC 39140, complete genome
onion1_contig_10	8	2.15e-111	JQ259051	Frankliniella intonsa 18S ribosomal RNA gene, partial sequence; internal transcribed spacer 1, 5.8S ribosomal RNA gene, and internal transcribed spacer 2, complete sequence; and 28S ribosomal RNA gene, partial sequence
onion1_contig_1001	18	1.36e-115	JQ999635	Uncultured Clavibacter sp. clone GKJWQY101A5GQG 23S ribosomal RNA gene, partial sequence
onion1_contig_1049	8	0	AP012032	Pantoea ananatis AJ13355 DNA, complete genome
onion1_contig_1127	47	1.58e-50	CP022097	Pseudomonas protegens strain FDAARGOS_307 chromosome, complete genome
onion1_contig_113	0		not available	not available
onion1_contig_1224	54	3.48e-58	CP014031	Hafnia paralvei strain FDAARGOS_158 chromosome, complete genome
onion1_contig_1265	8	6.55e-118	CP023272	Pseudomonas lurida strain MYb11 chromosome, complete genome
onion1_contig_1278	63	5.63e-24	CP027142	Enterobacter cloacae complex 'Hoffmann cluster III' strain AR_0365 chromosome, complete genome
onion1_contig_1293	8	3.34e-26	AF514403	Chloromonas alpina strain CCCryo 032-99 18S ribosomal RNA gene, partial sequence
onion1_contig_1302	8	0	CP025624	Pseudomonas sp. NC02 chromosome, complete genome
onion1_contig_1307	0		not available	not available
onion1_contig_1396	0		not available	not available
onion1_contig_1407	0		not available	not available
onion1_contig_1449	8	7.78e-94	CP016889	Pantoea agglomerans strain C410P1, complete genome
onion1_contig_1477	0		not available	not available
onion1_contig_1562	3	0.08	LT629768	Streptomyces sp. 2114.2 genome assembly, chromosome: I
onion1_contig_1570	8	0	CP015581	Tatumella citrea strain ATCC 39140, complete genome
onion1_contig_1572	8	0.03	KJ483089	Nematostella vectensis isolate ste 28S large subunit ribosomal RNA gene and external transcribed spacer, partial sequence
onion1_contig_1580	61	1.26e-44	CP014031	Hafnia paralvei strain FDAARGOS_158 chromosome, complete genome
onion1_contig_1590	8	0	CP014207	Pantoea ananatis strain R100, complete genome
onion1_contig_1597	15	1.83e-36	CP023525	Cedecea neteri strain FDAARGOS_392 chromosome, complete genome
onion1_contig_166	16	0	MG670111	Allium obliquum chloroplast, complete genome
onion1_contig_1672	60	1.93e-16	CP022073	Citrobacter koseri strain FDAARGOS_287 chromosome, complete genome
onion1_contig_17	46	0	CP023272	Pseudomonas lurida strain MYb11 chromosome, complete genome
onion1_contig_175	8	7.14e-12	KY921998	Osperalycus tenerphagus voucher UMMZ BMOC 12-0128-005 AD1457 28S ribosomal RNA gene, partial sequence
onion1_contig_1852	0		not available	not available
onion1_contig_1859	49	5.86e-56	CP001655	Dickeya chrysanthemi Ech1591 chromosome, complete genome
onion1_contig_188	0		not available	not available
onion1_contig_1896	0		not available	not available
onion1_contig_1967	1	0.03	CP010407	Streptomyces vietnamensis strain GIM4.0001, complete genome
onion1_contig_2005	0		not available	not available
onion1_contig_2034	16	7.27e-72	LT629755	Agromyces flavus strain CPCC 202695 genome assembly, chromosome: I
onion1_contig_2039	0		not available	not available
onion1_contig_2063	1	0.08	AL603826	Mouse DNA sequence from clone RP23-206P11 on chromosome 11, complete sequence
onion1_contig_209	8	2.28e-60	HQ691828	Uncultured eukaryote clone mix-g1-C11 large subunit ribosomal RNA gene, partial sequence >gi|315190470|gb|HQ691834.1| Uncultured eukaryote clone mix-g2-C04 large subunit ribosomal RNA gene, partial sequence >gi|315190471|gb|HQ691835.1| Uncultured eukaryote clone mix-g2-C07 large subunit ribosomal RNA gene, partial sequence
onion1_contig_2101	8	0.00015	LT594629	Plasmodium malariae genome assembly, chromosome: 8
onion1_contig_2116	8	1.37e-88	HQ691828	Uncultured eukaryote clone mix-g1-C11 large subunit ribosomal RNA gene, partial sequence >gi|315190470|gb|HQ691834.1| Uncultured eukaryote clone mix-g2-C04 large subunit ribosomal RNA gene, partial sequence >gi|315190471|gb|HQ691835.1| Uncultured eukaryote clone mix-g2-C07 large subunit ribosomal RNA gene, partial sequence
onion1_contig_2128	8	2.84e-86	MG519815	Thrips tabaci voucher Leek-Arh6 cytochrome oxidase subunit I (COI) gene, partial cds; mitochondrial
onion1_contig_2145	0		not available	not available
onion1_contig_2146	0		not available	not available
onion1_contig_2153	8	1.32e-38	CU468135	Erwinia tasmaniensis strain ET1/99 complete chromosome
onion1_contig_2158	44	1.82e-55	NR_076967	Rahnella aquatilis HX2 strain HX2 23S ribosomal RNA, complete sequence
onion1_contig_2190	0		not available	not available
onion1_contig_2197	50	2.1e-67	NR_103070	Pectobacterium carotovorum subsp. carotovorum strain PC1 23S ribosomal RNA gene, complete sequence
onion1_contig_2199	0		not available	not available
onion1_contig_2215	8	1.42e-68	AF247969	Frankliniella occidentalis tomato spotted wilt tospovirus receptor mRNA, complete sequence
onion1_contig_222	8	0	MG860084	Rosenbergiella sp. strain CF30P30 16S ribosomal RNA gene, partial sequence
onion1_contig_2242	0		not available	not available
onion1_contig_2270	8	2.15e-111	CP009459	Cedecea neteri strain ND14a, complete genome
onion1_contig_230	8	0	KJ482857	Serratia sp. CV56Nov 16S ribosomal RNA gene, partial sequence
onion1_contig_2320	1	0.1	LT629755	Agromyces flavus strain CPCC 202695 genome assembly, chromosome: I
onion1_contig_2334	0		not available	not available
onion1_contig_234	8	0	CP020943	Pantoea ananatis strain 97-1 genome
onion1_contig_239	0		not available	not available
onion1_contig_273	48	0	MF687749	Allium victorialis chloroplast, complete genome
onion1_contig_282	38	0	CP018871	Acinetobacter haemolyticus strain TJS01, complete genome
onion1_contig_290	42	8.94e-08	FO905896	Leptosphaeria biglobosa Thlaspii ibcn65_scaffold00005 complete sequence
onion1_contig_35	50	0	NR_103069	Pantoea vagans strain C9-1 23S ribosomal RNA gene, complete sequence
onion1_contig_378	8	7.78e-119	HM246162	Megalurothrips sp. 1 YF-2010 16S ribosomal RNA gene, partial sequence; mitochondrial
onion1_contig_38	36	0	CP023272	Pseudomonas lurida strain MYb11 chromosome, complete genome
onion1_contig_411	41	5.08e-28	CP022142	Salmonella enterica subsp. diarizonae serovar 50:k:z str. MZ0080, complete genome
onion1_contig_461	1	0.03	XM_003729919	PREDICTED: Strongylocentrotus purpuratus tyrosine-protein kinase BAZ1B (LOC585100), partial mRNA
onion1_contig_475	39	0	CP016907	Flavobacterium johnsoniae strain GSE09, complete genome
onion1_contig_49	16	0	KM117265	Allium cepa 18S ribosomal RNA gene, internal transcribed spacer 1, 5.8S ribosomal RNA gene, internal transcribed spacer 2, and 26S ribosomal RNA gene, complete sequence
onion1_contig_5	38	0	KT865763	Pantoea agglomerans strain DSM 3493 23S ribosomal RNA gene, partial sequence
onion1_contig_518	0		not available	not available
onion1_contig_53	2	0.0036	XM_013392199	Eimeria acervulina hypothetical protein partial mRNA
onion1_contig_541	0		not available	not available
onion1_contig_604	0		not available	not available
onion1_contig_654	8	4.72e-63	KT598232	Soybean leaf-associated endornavirus 1 isolate SaEndV1-1, partial sequence
onion1_contig_707	0		not available	not available
onion1_contig_793	70	0	CP024035	Bacillus aryabhattai strain K13 chromosome, complete genome
onion1_contig_847	5	0.00335	LM704576	Protopolystoma xenopodis genome assembly P_xenopodis_South_Africa ,scaffold PXEA_contig0011850
onion1_contig_85	8	3.46e-14	FJ030884	Nerada mexicana strain ATCC 50061 28S ribosomal RNA gene, partial sequence
onion1_contig_850	41	4.34e-64	CP023272	Pseudomonas lurida strain MYb11 chromosome, complete genome
onion1_contig_891	0		not available	not available
onion1_contig_894	14	4.98e-32	KT598232	Soybean leaf-associated endornavirus 1 isolate SaEndV1-1, partial sequence
onion1_contig_93	14	0	CP020943	Pantoea ananatis strain 97-1 genome
onion1_contig_935	50	1.1e-108	CP016889	Pantoea agglomerans strain C410P1, complete genome
onion1_contig_97	221	5.55e-24	CP009241	Paenibacillus sp. FSL H7-0357, complete genome
